# Supplementary material for: Data-driven analysis of immune infiltrate in a large cohort of breast cancer and its association with disease progression, ER activity, and genomic complexity
Source: Oncotarget. 2017 Jul 7;8(34):57121–33. doi: 10.18632/oncotarget.19078 (PMC5593630; doi:10.18632/oncotarget.19078)
Supplement: Supplementary file 2 [file oncotarget-08-57121-s002.xlsx]

## Sheet: BloodGSEs.txt
Sample (GSM)	Dataset (GSE)	Sample Description
281906	GSE11190	blood
281907	GSE11190	blood
281905	GSE11190	blood
281908	GSE11190	blood
281909	GSE11190	blood
624037	GSE25414	blood
347341	GSE13811	chronic lymphocytic leukemia cell, peripheral blood
347343	GSE13811	chronic lymphocytic leukemia cell, peripheral blood
347345	GSE13811	chronic lymphocytic leukemia cell, peripheral blood
347344	GSE13811	chronic lymphocytic leukemia cell, peripheral blood
347346	GSE13811	chronic lymphocytic leukemia cell, peripheral blood
287405	GSE11375	blood
287404	GSE11375	blood
287407	GSE11375	blood
287406	GSE11375	blood
287401	GSE11375	blood
287400	GSE11375	blood
287403	GSE11375	blood
287402	GSE11375	blood
287409	GSE11375	blood
287408	GSE11375	blood
152011	GSE6575	blood
152010	GSE6575	blood
152013	GSE6575	blood
152012	GSE6575	blood
152015	GSE6575	blood
152014	GSE6575	blood
152017	GSE6575	blood
152016	GSE6575	blood
297879	GSE11761	peripheral blood mononuclear cell
297878	GSE11761	peripheral blood mononuclear cell
297875	GSE11761	peripheral blood mononuclear cell
297874	GSE11761	peripheral blood mononuclear cell
297877	GSE11761	peripheral blood mononuclear cell
297876	GSE11761	peripheral blood mononuclear cell
297871	GSE11761	peripheral blood mononuclear cell
297870	GSE11761	peripheral blood mononuclear cell
297873	GSE11761	peripheral blood mononuclear cell
297872	GSE11761	peripheral blood mononuclear cell
386249	GSE15389, GSE15396	peripheral blood mononuclear cell
386243	GSE15389, GSE15396	peripheral blood mononuclear cell
386241	GSE15389, GSE15396	peripheral blood mononuclear cell
543329	GSE21826	peripheral blood
151977	GSE6575	blood
151976	GSE6575	blood
151975	GSE6575	blood
151974	GSE6575	blood
151973	GSE6575	blood
151972	GSE6575	blood
151971	GSE6575	blood
151970	GSE6575	blood
151979	GSE6575	blood
151978	GSE6575	blood
553481	GSE22224	peripheral blood mononuclear cell
553480	GSE22224	peripheral blood mononuclear cell
553483	GSE22224	peripheral blood mononuclear cell
553482	GSE22224	peripheral blood mononuclear cell
553485	GSE22224	peripheral blood mononuclear cell
553487	GSE22224	peripheral blood mononuclear cell
553486	GSE22224	peripheral blood mononuclear cell
578899	GSE23604	peripheral blood
542591	GSE21774	natural killer cell, peripheral blood mononuclear cell
648699	GSE26440	blood
648698	GSE26440	blood
648691	GSE26440	blood
648690	GSE26440	blood
648693	GSE26440	blood
648692	GSE26440	blood
648695	GSE26440	blood
648694	GSE26440	blood
648697	GSE26440	blood
648696	GSE26440	blood
371388	GSE14844	blood
371389	GSE14844	blood
371380	GSE14844	blood
371381	GSE14844	blood
371382	GSE14844	blood
371383	GSE14844	blood
371384	GSE14844	blood
371385	GSE14844	blood
371386	GSE14844	blood
371387	GSE14844	blood
272566	GSE10792	leukemia cell, blood, bone marrow, leukocyte
272564	GSE10792	leukemia cell, blood, bone marrow, leukocyte
272565	GSE10792	leukemia cell, peripheral blood, blood platelet
272562	GSE10792	leukemia cell, blood, bone marrow, leukocyte
272563	GSE10792	leukemia cell, blood, bone marrow, leukocyte
272560	GSE10792	leukemia cell, blood, bone marrow, leukocyte
272568	GSE10792	leukemia cell, blood, bone marrow, leukocyte
272569	GSE10792	leukemia cell, blood, bone marrow, leukocyte
350257	GSE13904	blood
350255	GSE13904	blood
350254	GSE13904	blood
290399	GSE11524	sickle cell, blood platelet, peripheral blood
290398	GSE11524	sickle cell, blood platelet, peripheral blood
350251	GSE13904	blood
350250	GSE13904	blood
290397	GSE11524	sickle cell, blood platelet, peripheral blood
290396	GSE11524	sickle cell, blood platelet, peripheral blood
350259	GSE13904	blood
350258	GSE13904	blood
124675	GSE11881	peripheral blood mononuclear cell
563250	GSE22779	mononuclear cell, peripheral blood
563256	GSE22779	mononuclear cell, peripheral blood
563255	GSE22779	mononuclear cell, peripheral blood
563254	GSE22779	mononuclear cell, peripheral blood
407110	GSE16214	peripheral blood mononuclear cell
407114	GSE16214	peripheral blood mononuclear cell
407117	GSE16214	peripheral blood mononuclear cell
407116	GSE16214	peripheral blood mononuclear cell
673961	GSE27263	blood
673960	GSE27263	blood
673963	GSE27263	blood
673962	GSE27263	blood
673965	GSE27263	blood
673967	GSE27263	blood
673966	GSE27263	blood
673969	GSE27263	blood
673968	GSE27263	blood
401081	GSE16028	blood
401080	GSE16028	blood
401083	GSE16028	blood
401082	GSE16028	blood
401085	GSE16028	blood
401084	GSE16028	blood
401087	GSE16028	blood
401086	GSE16028	blood
401089	GSE16028	blood
401088	GSE16028	blood
124850	GSE11881	peripheral blood mononuclear cell
124851	GSE11881	peripheral blood mononuclear cell
124853	GSE11881	peripheral blood mononuclear cell
351424	GSE13987	T-lymphocyte, peripheral blood mononuclear cell
351423	GSE13987	T-lymphocyte, peripheral blood mononuclear cell
351422	GSE13987	T-lymphocyte, peripheral blood mononuclear cell
351421	GSE13987	T-lymphocyte, peripheral blood mononuclear cell
351420	GSE13987	T-lymphocyte, peripheral blood mononuclear cell
730686	GSE29524	hematopoietic stem cell, umbilical cord blood
290409	GSE11524	sickle cell, blood platelet, peripheral blood
290408	GSE11524	sickle cell, blood platelet, peripheral blood
290401	GSE11524	sickle cell, blood platelet, peripheral blood
290400	GSE11524	sickle cell, blood platelet, peripheral blood
290403	GSE11524	sickle cell, blood platelet, peripheral blood
290402	GSE11524	sickle cell, blood platelet, peripheral blood
290405	GSE11524	sickle cell, blood platelet, peripheral blood
290404	GSE11524	sickle cell, blood platelet, peripheral blood
290407	GSE11524	sickle cell, blood platelet, peripheral blood
290406	GSE11524	sickle cell, blood platelet, peripheral blood
60588	GSE2842	peripheral blood
386248	GSE15389, GSE15396	peripheral blood mononuclear cell
386247	GSE15389, GSE15396	peripheral blood mononuclear cell
386246	GSE15389, GSE15396	peripheral blood mononuclear cell
386242	GSE15389, GSE15396	peripheral blood mononuclear cell
386240	GSE15389, GSE15396	peripheral blood mononuclear cell
187778	GSE7757	blood, bone marrow, leukemia cell, leukocyte
187779	GSE7757	blood, bone marrow, leukemia cell, leukocyte
187776	GSE7757	peripheral blood, leukemia cell, leukocyte
187777	GSE7757	blood, bone marrow, leukemia cell, leukocyte
187774	GSE7757	blood, bone marrow, leukemia cell, leukocyte
187775	GSE7757	blood, bone marrow, leukemia cell, leukocyte
187772	GSE7757	blood, bone marrow, leukemia cell, leukocyte
187773	GSE7757	blood, bone marrow, leukemia cell, leukocyte
187770	GSE7757	blood, bone marrow, leukemia cell, leukocyte
187771	GSE7757	blood, bone marrow, leukemia cell, leukocyte
407213	GSE16214	peripheral blood mononuclear cell
407209	GSE16214	peripheral blood mononuclear cell
407208	GSE16214	peripheral blood mononuclear cell
407201	GSE16214	peripheral blood mononuclear cell
407200	GSE16214	peripheral blood mononuclear cell
407203	GSE16214	peripheral blood mononuclear cell
407202	GSE16214	peripheral blood mononuclear cell
407205	GSE16214	peripheral blood mononuclear cell
407204	GSE16214	peripheral blood mononuclear cell
407207	GSE16214	peripheral blood mononuclear cell
407206	GSE16214	peripheral blood mononuclear cell
401128	GSE16028	blood
401129	GSE16028	blood
401122	GSE16028	blood
401123	GSE16028	blood
401120	GSE16028	blood
401121	GSE16028	blood
401126	GSE16028	blood
401127	GSE16028	blood
401124	GSE16028	blood
401125	GSE16028	blood
350347	GSE13904	blood
350346	GSE13904	blood
109792	GSE4883	macrophage, peripheral blood, leukemia cell, leukocyte
109793	GSE4883	macrophage, peripheral blood, leukemia cell, leukocyte
109790	GSE4883	macrophage, peripheral blood, leukemia cell, leukocyte
109791	GSE4883	macrophage, peripheral blood, leukemia cell, leukocyte
109794	GSE4883	macrophage, peripheral blood, leukemia cell, leukocyte
109795	GSE4883	macrophage, peripheral blood, leukemia cell, leukocyte
674846	GSE27291	T-lymphocyte, peripheral blood lymphocyte
674845	GSE27291	T-lymphocyte, peripheral blood lymphocyte
674843	GSE27291	T-lymphocyte, peripheral blood lymphocyte
674842	GSE27291	T-lymphocyte, peripheral blood lymphocyte
674841	GSE27291	T-lymphocyte, peripheral blood lymphocyte
674840	GSE27291	T-lymphocyte, peripheral blood lymphocyte
648611	GSE26440	blood
648610	GSE26440	blood
648613	GSE26440	blood
648612	GSE26440	blood
648615	GSE26440	blood
648614	GSE26440	blood
648617	GSE26440	blood
648616	GSE26440	blood
648619	GSE26440	blood
648618	GSE26440	blood
306786	GSE12187	blood
306787	GSE12187	blood
306784	GSE12187	blood
306785	GSE12187	blood
306782	GSE12187	blood
306783	GSE12187	blood
306780	GSE12187	blood
253678	GSE10041	blood
253677	GSE10041	blood
253676	GSE10041	blood
253675	GSE10041	blood
253674	GSE10041	blood
381258	GSE15258	blood
381254	GSE15258	blood
297881	GSE11761	peripheral blood mononuclear cell
553484	GSE22224	peripheral blood mononuclear cell
299958	GSE11877	peripheral blood, acute lymphoblastic leukemia cell
299954	GSE11877	peripheral blood, acute lymphoblastic leukemia cell
299955	GSE11877	peripheral blood, acute lymphoblastic leukemia cell
299957	GSE11877	peripheral blood, acute lymphoblastic leukemia cell
440235	GSE17639	reticulocyte, peripheral blood
440234	GSE17639	reticulocyte, peripheral blood
60590	GSE2842	peripheral blood
60593	GSE2842	peripheral blood
197197	GSE7967	umbilical cord blood
197196	GSE7967	umbilical cord blood
197195	GSE7967	umbilical cord blood
197194	GSE7967	umbilical cord blood
197193	GSE7967	umbilical cord blood
197192	GSE7967	umbilical cord blood
197191	GSE7967	umbilical cord blood
197190	GSE7967	umbilical cord blood
197199	GSE7967	umbilical cord blood
197198	GSE7967	umbilical cord blood
60594	GSE2842	T-cell acute lymphoblastic leukemia cell, peripheral blood
60597	GSE2842	acute lymphoblastic leukemia cell, peripheral blood
468354	GSE18897	blood
468355	GSE18897	blood
468356	GSE18897	blood
468357	GSE18897	blood
468350	GSE18897	blood
468351	GSE18897	blood
468352	GSE18897	blood
468353	GSE18897	blood
468358	GSE18897	blood
468359	GSE18897	blood
201281	GSE8121	blood
201280	GSE8121	blood
201283	GSE8121	blood
201282	GSE8121	blood
201285	GSE8121	blood
201284	GSE8121	blood
201287	GSE8121	blood
201286	GSE8121	blood
201289	GSE8121	blood
201288	GSE8121	blood
422299	GSE17186	B-lymphocyte, umbilical cord blood
422298	GSE17186	B-lymphocyte, umbilical cord blood
287319	GSE11375	blood
287318	GSE11375	blood
287310	GSE11375	blood
287312	GSE11375	blood
287315	GSE11375	blood
674000	GSE27263	blood
251928	GSE9960	mononuclear cell, peripheral blood mononuclear cell
525325	GSE21029	chronic lymphocytic leukemia cell, peripheral blood
525324	GSE21029	chronic lymphocytic leukemia cell, peripheral blood
525327	GSE21029	chronic lymphocytic leukemia cell, peripheral blood
525326	GSE21029	chronic lymphocytic leukemia cell, peripheral blood
525321	GSE21029	chronic lymphocytic leukemia cell, peripheral blood
525320	GSE21029	chronic lymphocytic leukemia cell, peripheral blood
525323	GSE21029	chronic lymphocytic leukemia cell, peripheral blood
525322	GSE21029	chronic lymphocytic leukemia cell, peripheral blood
525329	GSE21029	chronic lymphocytic leukemia cell, peripheral blood
525328	GSE21029	chronic lymphocytic leukemia cell, peripheral blood
407281	GSE16214	peripheral blood mononuclear cell
407280	GSE16214	peripheral blood mononuclear cell
407283	GSE16214	peripheral blood mononuclear cell
407282	GSE16214	peripheral blood mononuclear cell
407285	GSE16214	peripheral blood mononuclear cell
407284	GSE16214	peripheral blood mononuclear cell
407287	GSE16214	peripheral blood mononuclear cell
407286	GSE16214	peripheral blood mononuclear cell
407289	GSE16214	peripheral blood mononuclear cell
407288	GSE16214	peripheral blood mononuclear cell
381228	GSE15258	blood
381229	GSE15258	blood
381224	GSE15258	blood
381225	GSE15258	blood
381226	GSE15258	blood
381227	GSE15258	blood
381220	GSE15258	blood
381221	GSE15258	blood
381222	GSE15258	blood
381223	GSE15258	blood
465960	GSE18781	peripheral blood
465961	GSE18781	peripheral blood
572660	GSE23332	blood
572661	GSE23332	blood
572662	GSE23332	blood
280224	GSE11092	peripheral blood
280220	GSE11092	peripheral blood
280223	GSE11092	peripheral blood
508889	GSE20300	blood
508888	GSE20300	blood
508883	GSE20300	blood
508885	GSE20300	blood
508884	GSE20300	blood
508887	GSE20300	blood
508886	GSE20300	blood
351343	GSE13985	blood
272567	GSE10792	leukemia cell, blood, bone marrow, leukocyte
272561	GSE10792	leukemia cell, blood, bone marrow, leukocyte
287393	GSE11375	blood
287395	GSE11375	blood
287394	GSE11375	blood
287397	GSE11375	blood
287396	GSE11375	blood
287399	GSE11375	blood
287398	GSE11375	blood
300035	GSE11877	peripheral blood, acute lymphoblastic leukemia cell
300033	GSE11877	peripheral blood, acute lymphoblastic leukemia cell
721020	GSE29111	blood
721021	GSE29111	blood
124575	GSE11881	peripheral blood mononuclear cell
543330	GSE21826	peripheral blood
543331	GSE21826	peripheral blood
647568	GSE26378	blood
647569	GSE26378	blood
647562	GSE26378	blood
647563	GSE26378	blood
647560	GSE26378	blood
647566	GSE26378	blood
407302	GSE16214	peripheral blood mononuclear cell
647564	GSE26378	blood
647565	GSE26378	blood
407303	GSE16214	peripheral blood mononuclear cell
407308	GSE16214	peripheral blood mononuclear cell
407309	GSE16214	peripheral blood mononuclear cell
306809	GSE12187	blood
407173	GSE16214	peripheral blood mononuclear cell
407172	GSE16214	peripheral blood mononuclear cell
407171	GSE16214	peripheral blood mononuclear cell
407170	GSE16214	peripheral blood mononuclear cell
407177	GSE16214	peripheral blood mononuclear cell
407176	GSE16214	peripheral blood mononuclear cell
407175	GSE16214	peripheral blood mononuclear cell
407174	GSE16214	peripheral blood mononuclear cell
407179	GSE16214	peripheral blood mononuclear cell
407178	GSE16214	peripheral blood mononuclear cell
350256	GSE13904	blood
350253	GSE13904	blood
350252	GSE13904	blood
287459	GSE11375	blood
287452	GSE11375	blood
287453	GSE11375	blood
287450	GSE11375	blood
287451	GSE11375	blood
287456	GSE11375	blood
287457	GSE11375	blood
287454	GSE11375	blood
287455	GSE11375	blood
187789	GSE7757	blood, bone marrow, leukemia cell, leukocyte
187788	GSE7757	blood, bone marrow, leukemia cell, leukocyte
187787	GSE7757	peripheral blood, leukemia cell, leukocyte
187786	GSE7757	peripheral blood, leukemia cell, leukocyte
187785	GSE7757	peripheral blood, leukemia cell, leukocyte
187784	GSE7757	peripheral blood, leukemia cell, leukocyte
187783	GSE7757	peripheral blood, leukemia cell, leukocyte
187782	GSE7757	peripheral blood, leukemia cell, leukocyte
187781	GSE7757	peripheral blood, leukemia cell, leukocyte
187780	GSE7757	peripheral blood, leukemia cell, leukocyte
350323	GSE13904	blood
350322	GSE13904	blood
350321	GSE13904	blood
350320	GSE13904	blood
350327	GSE13904	blood
350326	GSE13904	blood
350325	GSE13904	blood
350324	GSE13904	blood
350329	GSE13904	blood
350328	GSE13904	blood
297798	GSE11755	blood
297791	GSE11755	blood
297793	GSE11755	blood
197188	GSE7967	umbilical cord blood
197189	GSE7967	umbilical cord blood
197182	GSE7967	umbilical cord blood
197183	GSE7967	umbilical cord blood
351615	GSE14000	peripheral blood mononuclear cell, monocyte-derived dendritic cell
351616	GSE14000	peripheral blood mononuclear cell, monocyte-derived dendritic cell
351613	GSE14000	peripheral blood mononuclear cell, monocyte-derived dendritic cell
465950	GSE18781	peripheral blood
465952	GSE18781	peripheral blood
465956	GSE18781	peripheral blood
465959	GSE18781	peripheral blood
465958	GSE18781	peripheral blood
272519	GSE10792	leukemia cell, blood, bone marrow, leukocyte
272518	GSE10792	leukemia cell, blood, bone marrow, leukocyte
272517	GSE10792	leukemia cell, blood, bone marrow, leukocyte
272516	GSE10792	leukemia cell, blood, bone marrow, leukocyte
272515	GSE10792	leukemia cell, blood, bone marrow, leukocyte
272514	GSE10792	leukemia cell, blood, bone marrow, leukocyte
272513	GSE10792	leukemia cell, blood, bone marrow, leukocyte
272512	GSE10792	leukemia cell, blood, bone marrow, leukocyte
272511	GSE10792	leukemia cell, blood, bone marrow, leukocyte
272510	GSE10792	leukemia cell, blood, bone marrow, leukocyte
350288	GSE13904	blood
350289	GSE13904	blood
350284	GSE13904	blood
350285	GSE13904	blood
350286	GSE13904	blood
350287	GSE13904	blood
350280	GSE13904	blood
350282	GSE13904	blood
350283	GSE13904	blood
407150	GSE16214	peripheral blood mononuclear cell
351624	GSE14000	peripheral blood mononuclear cell, monocyte-derived dendritic cell
351622	GSE14000	peripheral blood mononuclear cell, monocyte-derived dendritic cell
124646	GSE11881	peripheral blood mononuclear cell
124648	GSE11881	peripheral blood mononuclear cell
553647	GSE22229	blood
553646	GSE22229	blood
553645	GSE22229	blood
553644	GSE22229	blood
553643	GSE22229	blood
553642	GSE22229	blood
553641	GSE22229	blood
553640	GSE22229	blood
553649	GSE22229	blood
553648	GSE22229	blood
401059	GSE16028	blood
124863	GSE11881	peripheral blood mononuclear cell
407254	GSE16214	peripheral blood mononuclear cell
407255	GSE16214	peripheral blood mononuclear cell
407253	GSE16214	peripheral blood mononuclear cell
281191	GSE11142	blood
281190	GSE11142	blood
281193	GSE11142	blood
281192	GSE11142	blood
281195	GSE11142	blood
281194	GSE11142	blood
281197	GSE11142	blood
281196	GSE11142	blood
281199	GSE11142	blood
281198	GSE11142	blood
187707	GSE7757	blood, bone marrow, leukemia cell, leukocyte
187706	GSE7757	blood, bone marrow, leukemia cell, leukocyte
187705	GSE7757	blood, bone marrow, leukemia cell, leukocyte
187704	GSE7757	blood, bone marrow, leukemia cell, leukocyte
187703	GSE7757	blood, bone marrow, leukemia cell, leukocyte
187702	GSE7757	blood, bone marrow, leukemia cell, leukocyte
187701	GSE7757	blood, bone marrow, leukemia cell, leukocyte
187700	GSE7757	blood, bone marrow, leukemia cell, leukocyte
187709	GSE7757	blood, bone marrow, leukemia cell, leukocyte
187708	GSE7757	blood, bone marrow, leukemia cell, leukocyte
381217	GSE15258	blood
381216	GSE15258	blood
381219	GSE15258	blood
381218	GSE15258	blood
252006	GSE9960	mononuclear cell, peripheral blood mononuclear cell
252005	GSE9960	mononuclear cell, peripheral blood mononuclear cell
252004	GSE9960	mononuclear cell, peripheral blood mononuclear cell
252003	GSE9960	mononuclear cell, peripheral blood mononuclear cell
252002	GSE9960	mononuclear cell, peripheral blood mononuclear cell
252001	GSE9960	mononuclear cell, peripheral blood mononuclear cell
252000	GSE9960	mononuclear cell, peripheral blood mononuclear cell
50699	GSE2634	blood
50698	GSE2634	blood
299966	GSE11877	peripheral blood, acute lymphoblastic leukemia cell
299960	GSE11877	peripheral blood, acute lymphoblastic leukemia cell
299963	GSE11877	peripheral blood, acute lymphoblastic leukemia cell
299962	GSE11877	peripheral blood, acute lymphoblastic leukemia cell
299969	GSE11877	peripheral blood, acute lymphoblastic leukemia cell
648665	GSE26440	blood
386245	GSE15389, GSE15396	peripheral blood mononuclear cell
386244	GSE15389, GSE15396	peripheral blood mononuclear cell
648668	GSE26440	blood
648669	GSE26440	blood
350204	GSE13904	blood
350205	GSE13904	blood
350206	GSE13904	blood
350207	GSE13904	blood
350200	GSE13904	blood
350201	GSE13904	blood
350202	GSE13904	blood
350203	GSE13904	blood
350208	GSE13904	blood
350209	GSE13904	blood
468369	GSE18897	blood
468368	GSE18897	blood
468365	GSE18897	blood
468364	GSE18897	blood
468367	GSE18897	blood
468366	GSE18897	blood
468361	GSE18897	blood
468360	GSE18897	blood
468363	GSE18897	blood
468362	GSE18897	blood
201256	GSE8121	blood
201257	GSE8121	blood
201254	GSE8121	blood
201255	GSE8121	blood
201252	GSE8121	blood
201253	GSE8121	blood
201250	GSE8121	blood
201251	GSE8121	blood
201258	GSE8121	blood
201259	GSE8121	blood
647600	GSE26378	blood
647609	GSE26378	blood
647608	GSE26378	blood
553638	GSE22229	blood
553639	GSE22229	blood
518604	GSE20677	peripheral blood mononuclear cell
518602	GSE20677	peripheral blood mononuclear cell
518603	GSE20677	peripheral blood mononuclear cell
281849	GSE11190	blood
281848	GSE11190	blood
281847	GSE11190	blood
281846	GSE11190	blood
281845	GSE11190	blood
572657	GSE23332	blood
306808	GSE12187	blood
306801	GSE12187	blood
306800	GSE12187	blood
306803	GSE12187	blood
306802	GSE12187	blood
306805	GSE12187	blood
306804	GSE12187	blood
306807	GSE12187	blood
306806	GSE12187	blood
624042	GSE25414	blood
624043	GSE25414	blood
624040	GSE25414	blood
624041	GSE25414	blood
624044	GSE25414	blood
624045	GSE25414	blood
553458	GSE22224	peripheral blood mononuclear cell
553459	GSE22224	peripheral blood mononuclear cell
553456	GSE22224	peripheral blood mononuclear cell
553457	GSE22224	peripheral blood mononuclear cell
553454	GSE22224	peripheral blood mononuclear cell
553455	GSE22224	peripheral blood mononuclear cell
553452	GSE22224	peripheral blood mononuclear cell
553453	GSE22224	peripheral blood mononuclear cell
553450	GSE22224	peripheral blood mononuclear cell
553451	GSE22224	peripheral blood mononuclear cell
407256	GSE16214	peripheral blood mononuclear cell
407252	GSE16214	peripheral blood mononuclear cell
407250	GSE16214	peripheral blood mononuclear cell
407251	GSE16214	peripheral blood mononuclear cell
407258	GSE16214	peripheral blood mononuclear cell
407259	GSE16214	peripheral blood mononuclear cell
381215	GSE15258	blood
381214	GSE15258	blood
401159	GSE16028	blood
401158	GSE16028	blood
381211	GSE15258	blood
381210	GSE15258	blood
381213	GSE15258	blood
381212	GSE15258	blood
401153	GSE16028	blood
401152	GSE16028	blood
401151	GSE16028	blood
401150	GSE16028	blood
401157	GSE16028	blood
401156	GSE16028	blood
401155	GSE16028	blood
401154	GSE16028	blood
535541	GSE20677	peripheral blood mononuclear cell
535542	GSE20677	peripheral blood mononuclear cell
535543	GSE20677	peripheral blood mononuclear cell
648648	GSE26440	blood
648649	GSE26440	blood
648646	GSE26440	blood
648647	GSE26440	blood
648644	GSE26440	blood
648645	GSE26440	blood
648642	GSE26440	blood
648643	GSE26440	blood
648640	GSE26440	blood
648641	GSE26440	blood
306777	GSE12187	blood
306776	GSE12187	blood
306775	GSE12187	blood
306779	GSE12187	blood
306778	GSE12187	blood
351539	GSE14000	peripheral blood mononuclear cell, monocyte-derived dendritic cell
351538	GSE14000	peripheral blood mononuclear cell, monocyte-derived dendritic cell
647605	GSE26378	blood
647604	GSE26378	blood
647603	GSE26378	blood
647602	GSE26378	blood
647601	GSE26378	blood
351531	GSE14000	peripheral blood mononuclear cell, monocyte-derived dendritic cell
351530	GSE14000	peripheral blood mononuclear cell, monocyte-derived dendritic cell
283079	GSE11227	blood
351532	GSE14000	peripheral blood mononuclear cell, monocyte-derived dendritic cell
351535	GSE14000	peripheral blood mononuclear cell, monocyte-derived dendritic cell
351534	GSE14000	peripheral blood mononuclear cell, monocyte-derived dendritic cell
351537	GSE14000	peripheral blood mononuclear cell, monocyte-derived dendritic cell
351536	GSE14000	peripheral blood mononuclear cell, monocyte-derived dendritic cell
572659	GSE23332	blood
572658	GSE23332	blood
280217	GSE11092	peripheral blood
280213	GSE11092	peripheral blood
401076	GSE16028	blood
721014	GSE29111	blood
502612	GSE20114	blood
502613	GSE20114	blood
502616	GSE20114	blood
502617	GSE20114	blood
502614	GSE20114	blood
502615	GSE20114	blood
502618	GSE20114	blood
502619	GSE20114	blood
721017	GSE29111	blood
350187	GSE13904	blood
350186	GSE13904	blood
287346	GSE11375	blood
287347	GSE11375	blood
287344	GSE11375	blood
287345	GSE11375	blood
287342	GSE11375	blood
287343	GSE11375	blood
287340	GSE11375	blood
287341	GSE11375	blood
287348	GSE11375	blood
287349	GSE11375	blood
648702	GSE26440	blood
648704	GSE26440	blood
300047	GSE11877	peripheral blood, acute lymphoblastic leukemia cell
300046	GSE11877	peripheral blood, acute lymphoblastic leukemia cell
300044	GSE11877	peripheral blood, acute lymphoblastic leukemia cell
253727	GSE10041	blood
721019	GSE29111	blood
721018	GSE29111	blood
350176	GSE13904	blood
350177	GSE13904	blood
350174	GSE13904	blood
350175	GSE13904	blood
350172	GSE13904	blood
350173	GSE13904	blood
350170	GSE13904	blood
350171	GSE13904	blood
350178	GSE13904	blood
350179	GSE13904	blood
421928	GSE16797	blood
421929	GSE16797	blood
421924	GSE16797	blood
421925	GSE16797	blood
421926	GSE16797	blood
421927	GSE16797	blood
421920	GSE16797	blood
421921	GSE16797	blood
421922	GSE16797	blood
421923	GSE16797	blood
407128	GSE16214	peripheral blood mononuclear cell
407129	GSE16214	peripheral blood mononuclear cell
407120	GSE16214	peripheral blood mononuclear cell
407121	GSE16214	peripheral blood mononuclear cell
407122	GSE16214	peripheral blood mononuclear cell
407123	GSE16214	peripheral blood mononuclear cell
407124	GSE16214	peripheral blood mononuclear cell
407125	GSE16214	peripheral blood mononuclear cell
407126	GSE16214	peripheral blood mononuclear cell
407127	GSE16214	peripheral blood mononuclear cell
720977	GSE29111	blood
720976	GSE29111	blood
151995	GSE6575	blood
151994	GSE6575	blood
151997	GSE6575	blood
151996	GSE6575	blood
151991	GSE6575	blood
151990	GSE6575	blood
151993	GSE6575	blood
151992	GSE6575	blood
151999	GSE6575	blood
151998	GSE6575	blood
419163	GSE16728	peripheral blood
419162	GSE16728	peripheral blood
419161	GSE16728	peripheral blood
419160	GSE16728	peripheral blood
674001	GSE27263	blood
306797	GSE12187	blood
299887	GSE11877	peripheral blood, acute lymphoblastic leukemia cell
299885	GSE11877	peripheral blood, acute lymphoblastic leukemia cell
299882	GSE11877	peripheral blood, acute lymphoblastic leukemia cell
299881	GSE11877	peripheral blood, acute lymphoblastic leukemia cell
287471	GSE11375	blood
159406	GSE6920	blood
159405	GSE6920	blood
253710	GSE10041	blood
253711	GSE10041	blood
253712	GSE10041	blood
253713	GSE10041	blood
253714	GSE10041	blood
253715	GSE10041	blood
253716	GSE10041	blood
253717	GSE10041	blood
253718	GSE10041	blood
253719	GSE10041	blood
244480	GSE9692	blood
244481	GSE9692	blood
244482	GSE9692	blood
244483	GSE9692	blood
244484	GSE9692	blood
244485	GSE9692	blood
244486	GSE9692	blood
244487	GSE9692	blood
244488	GSE9692	blood
244489	GSE9692	blood
287423	GSE11375	blood
287422	GSE11375	blood
287427	GSE11375	blood
287426	GSE11375	blood
287425	GSE11375	blood
287424	GSE11375	blood
297853	GSE11761	peripheral blood mononuclear cell
297852	GSE11761	peripheral blood mononuclear cell
297857	GSE11761	peripheral blood mononuclear cell
297856	GSE11761	peripheral blood mononuclear cell
297855	GSE11761	peripheral blood mononuclear cell
297854	GSE11761	peripheral blood mononuclear cell
297859	GSE11761	peripheral blood mononuclear cell
297858	GSE11761	peripheral blood mononuclear cell
386225	GSE15389, GSE15396	peripheral blood mononuclear cell
386227	GSE15389, GSE15396	peripheral blood mononuclear cell
386226	GSE15389, GSE15396	peripheral blood mononuclear cell
386229	GSE15389, GSE15396	peripheral blood mononuclear cell
386228	GSE15389, GSE15396	peripheral blood mononuclear cell
648664	GSE26440	blood
351342	GSE13985	blood
351340	GSE13985	blood
351341	GSE13985	blood
351344	GSE13985	blood
674844	GSE27291	T-lymphocyte, peripheral blood lymphocyte
465908	GSE18781	peripheral blood
465909	GSE18781	peripheral blood
465907	GSE18781	peripheral blood
299932	GSE11877	peripheral blood, acute lymphoblastic leukemia cell
299933	GSE11877	peripheral blood, acute lymphoblastic leukemia cell
299937	GSE11877	peripheral blood, acute lymphoblastic leukemia cell
299934	GSE11877	peripheral blood, acute lymphoblastic leukemia cell
272548	GSE10792	leukemia cell, peripheral blood, blood platelet
272549	GSE10792	leukemia cell, blood, bone marrow, leukocyte
553637	GSE22229	blood
272544	GSE10792	leukemia cell, blood, bone marrow, leukocyte
272545	GSE10792	leukemia cell, blood, bone marrow, leukocyte
272546	GSE10792	leukemia cell, blood, bone marrow, leukocyte
272547	GSE10792	leukemia cell, blood, bone marrow, leukocyte
272540	GSE10792	leukemia cell, blood, bone marrow, leukocyte
272541	GSE10792	leukemia cell, blood, bone marrow, leukocyte
272542	GSE10792	leukemia cell, blood, bone marrow, leukocyte
272543	GSE10792	leukemia cell, blood, bone marrow, leukocyte
440240	GSE17639	reticulocyte, umbilical cord blood
440241	GSE17639	reticulocyte, umbilical cord blood
440242	GSE17639	reticulocyte, umbilical cord blood
440243	GSE17639	reticulocyte, umbilical cord blood
440244	GSE17639	reticulocyte, umbilical cord blood
440245	GSE17639	reticulocyte, umbilical cord blood
181389	GSE7486, GSE7624	blood
181385	GSE7486, GSE7624	blood
181384	GSE7486, GSE7624	blood
181381	GSE7486, GSE7624	blood
181380	GSE7486, GSE7624	blood
181382	GSE7486, GSE7624	blood
553635	GSE22229	blood
656438	GSE26672	umbilical cord blood
656439	GSE26672	umbilical cord blood
350239	GSE13904	blood
350238	GSE13904	blood
350235	GSE13904	blood
350234	GSE13904	blood
350237	GSE13904	blood
350236	GSE13904	blood
350231	GSE13904	blood
350230	GSE13904	blood
350233	GSE13904	blood
350232	GSE13904	blood
553633	GSE22229	blood
553630	GSE22229	blood
197175	GSE7967	umbilical cord blood
197174	GSE7967	umbilical cord blood
197177	GSE7967	umbilical cord blood
197176	GSE7967	umbilical cord blood
197173	GSE7967	umbilical cord blood
197179	GSE7967	umbilical cord blood
197178	GSE7967	umbilical cord blood
468338	GSE18897	blood
253679	GSE10041	blood
306781	GSE12187	blood
253673	GSE10041	blood
253672	GSE10041	blood
253671	GSE10041	blood
253670	GSE10041	blood
553614	GSE22229	blood
553615	GSE22229	blood
553616	GSE22229	blood
553617	GSE22229	blood
553610	GSE22229	blood
553611	GSE22229	blood
124838	GSE11881	peripheral blood mononuclear cell
124836	GSE11881	peripheral blood mononuclear cell
124834	GSE11881	peripheral blood mononuclear cell
124833	GSE11881	peripheral blood mononuclear cell
647593	GSE26378	blood
647592	GSE26378	blood
647591	GSE26378	blood
647590	GSE26378	blood
647596	GSE26378	blood
647595	GSE26378	blood
647594	GSE26378	blood
647599	GSE26378	blood
647598	GSE26378	blood
290425	GSE11524	blood platelet, peripheral blood
290424	GSE11524	blood platelet, peripheral blood
290423	GSE11524	blood platelet, peripheral blood
290422	GSE11524	blood platelet, peripheral blood
290421	GSE11524	blood platelet, peripheral blood
290420	GSE11524	blood platelet, peripheral blood
578888	GSE23604	T-cell lymphoma cell, peripheral blood
578889	GSE23604	peripheral blood
578886	GSE23604	T-cell lymphoma cell, peripheral blood
578887	GSE23604	T-cell lymphoma cell, peripheral blood
187754	GSE7757	blood, bone marrow, leukemia cell, leukocyte
187755	GSE7757	blood, bone marrow, leukemia cell, leukocyte
187756	GSE7757	blood, bone marrow, leukemia cell, leukocyte
187757	GSE7757	blood, bone marrow, leukemia cell, leukocyte
187750	GSE7757	blood, bone marrow, leukemia cell, leukocyte
187751	GSE7757	blood, bone marrow, leukemia cell, leukocyte
187752	GSE7757	blood, bone marrow, leukemia cell, leukocyte
187753	GSE7757	blood, bone marrow, leukemia cell, leukocyte
187758	GSE7757	blood, bone marrow, leukemia cell, leukocyte
187759	GSE7757	blood, bone marrow, leukemia cell, leukocyte
508898	GSE20300	blood
508892	GSE20300	blood
508893	GSE20300	blood
407199	GSE16214	peripheral blood mononuclear cell
407198	GSE16214	peripheral blood mononuclear cell
407191	GSE16214	peripheral blood mononuclear cell
407190	GSE16214	peripheral blood mononuclear cell
407193	GSE16214	peripheral blood mononuclear cell
407192	GSE16214	peripheral blood mononuclear cell
407195	GSE16214	peripheral blood mononuclear cell
407194	GSE16214	peripheral blood mononuclear cell
407197	GSE16214	peripheral blood mononuclear cell
407196	GSE16214	peripheral blood mononuclear cell
407229	GSE16214	peripheral blood mononuclear cell
407228	GSE16214	peripheral blood mononuclear cell
407224	GSE16214	peripheral blood mononuclear cell
401100	GSE16028	blood
401101	GSE16028	blood
401102	GSE16028	blood
401103	GSE16028	blood
401104	GSE16028	blood
401105	GSE16028	blood
401106	GSE16028	blood
401107	GSE16028	blood
401108	GSE16028	blood
401109	GSE16028	blood
381249	GSE15258	blood
381242	GSE15258	blood
381243	GSE15258	blood
381240	GSE15258	blood
381241	GSE15258	blood
381246	GSE15258	blood
381247	GSE15258	blood
381244	GSE15258	blood
181410	GSE7486, GSE7624	blood
181413	GSE7486, GSE7624	blood
181412	GSE7486, GSE7624	blood
181417	GSE7486, GSE7624	blood
181416	GSE7486, GSE7624	blood
648637	GSE26440	blood
648636	GSE26440	blood
648635	GSE26440	blood
648634	GSE26440	blood
648633	GSE26440	blood
648632	GSE26440	blood
648631	GSE26440	blood
648630	GSE26440	blood
648639	GSE26440	blood
648638	GSE26440	blood
647626	GSE26378	blood
563253	GSE22779	mononuclear cell, peripheral blood
563252	GSE22779	mononuclear cell, peripheral blood
421899	GSE16797	blood
299877	GSE11877	peripheral blood, acute lymphoblastic leukemia cell
299875	GSE11877	peripheral blood, acute lymphoblastic leukemia cell
299874	GSE11877	peripheral blood, acute lymphoblastic leukemia cell
299872	GSE11877	peripheral blood, acute lymphoblastic leukemia cell
407094	GSE16214	peripheral blood mononuclear cell
407095	GSE16214	peripheral blood mononuclear cell
407090	GSE16214	peripheral blood mononuclear cell
407091	GSE16214	peripheral blood mononuclear cell
407092	GSE16214	peripheral blood mononuclear cell
407093	GSE16214	peripheral blood mononuclear cell
407098	GSE16214	peripheral blood mononuclear cell
272576	GSE10792	leukemia cell, blood, bone marrow, leukocyte
287339	GSE11375	blood
287338	GSE11375	blood
287337	GSE11375	blood
287336	GSE11375	blood
287335	GSE11375	blood
287334	GSE11375	blood
287332	GSE11375	blood
287331	GSE11375	blood
287330	GSE11375	blood
197236	GSE7967	umbilical cord blood
197234	GSE7967	umbilical cord blood
197235	GSE7967	umbilical cord blood
197232	GSE7967	umbilical cord blood
197233	GSE7967	umbilical cord blood
197230	GSE7967	umbilical cord blood
197231	GSE7967	umbilical cord blood
201300	GSE8121	blood
201301	GSE8121	blood
201302	GSE8121	blood
201303	GSE8121	blood
201304	GSE8121	blood
543328	GSE21826	peripheral blood
624039	GSE25414	blood
624038	GSE25414	blood
624036	GSE25414	blood
624035	GSE25414	blood
624034	GSE25414	blood
251903	GSE9960	mononuclear cell, peripheral blood mononuclear cell
251902	GSE9960	mononuclear cell, peripheral blood mononuclear cell
251901	GSE9960	mononuclear cell, peripheral blood mononuclear cell
251900	GSE9960	mononuclear cell, peripheral blood mononuclear cell
251905	GSE9960	mononuclear cell, peripheral blood mononuclear cell
251904	GSE9960	mononuclear cell, peripheral blood mononuclear cell
421915	GSE16797	blood
421914	GSE16797	blood
421917	GSE16797	blood
421916	GSE16797	blood
421911	GSE16797	blood
421910	GSE16797	blood
421913	GSE16797	blood
421912	GSE16797	blood
421919	GSE16797	blood
421918	GSE16797	blood
407241	GSE16214	peripheral blood mononuclear cell
563251	GSE22779	mononuclear cell, peripheral blood
407111	GSE16214	peripheral blood mononuclear cell
407113	GSE16214	peripheral blood mononuclear cell
407112	GSE16214	peripheral blood mononuclear cell
407115	GSE16214	peripheral blood mononuclear cell
407119	GSE16214	peripheral blood mononuclear cell
407118	GSE16214	peripheral blood mononuclear cell
553636	GSE22229	blood
508899	GSE20300	blood
553632	GSE22229	blood
350341	GSE13904	blood
350340	GSE13904	blood
350343	GSE13904	blood
350342	GSE13904	blood
350345	GSE13904	blood
350344	GSE13904	blood
553631	GSE22229	blood
297880	GSE11761	peripheral blood mononuclear cell
297882	GSE11761	peripheral blood mononuclear cell
297883	GSE11761	peripheral blood mononuclear cell
297884	GSE11761	peripheral blood mononuclear cell
297885	GSE11761	peripheral blood mononuclear cell
297886	GSE11761	peripheral blood mononuclear cell
297887	GSE11761	peripheral blood mononuclear cell
297888	GSE11761	peripheral blood mononuclear cell
297889	GSE11761	peripheral blood mononuclear cell
60539	GSE2842	acute lymphoblastic leukemia cell, peripheral blood
60538	GSE2842	acute lymphoblastic leukemia cell, peripheral blood
60537	GSE2842	acute lymphoblastic leukemia cell, peripheral blood
60536	GSE2842	acute lymphoblastic leukemia cell, peripheral blood
60535	GSE2842	acute lymphoblastic leukemia cell, peripheral blood
297776	GSE11755	blood
297777	GSE11755	blood
297774	GSE11755	blood
297775	GSE11755	blood
253699	GSE10041	blood
253698	GSE10041	blood
253695	GSE10041	blood
253694	GSE10041	blood
253697	GSE10041	blood
253696	GSE10041	blood
253691	GSE10041	blood
253690	GSE10041	blood
253693	GSE10041	blood
253692	GSE10041	blood
283067	GSE11227	blood
283066	GSE11227	blood
283065	GSE11227	blood
283064	GSE11227	blood
283069	GSE11227	blood
283068	GSE11227	blood
407300	GSE16214	peripheral blood mononuclear cell
407301	GSE16214	peripheral blood mononuclear cell
407304	GSE16214	peripheral blood mononuclear cell
407305	GSE16214	peripheral blood mononuclear cell
407306	GSE16214	peripheral blood mononuclear cell
407307	GSE16214	peripheral blood mononuclear cell
407220	GSE16214	peripheral blood mononuclear cell
281894	GSE11190	blood
281890	GSE11190	blood
281893	GSE11190	blood
419159	GSE16728	peripheral blood
300011	GSE11877	peripheral blood, acute lymphoblastic leukemia cell
300013	GSE11877	peripheral blood, acute lymphoblastic leukemia cell
306788	GSE12187	blood
306789	GSE12187	blood
386233	GSE15389, GSE15396	peripheral blood mononuclear cell
386231	GSE15389, GSE15396	peripheral blood mononuclear cell
350185	GSE13904	blood
350184	GSE13904	blood
350183	GSE13904	blood
350182	GSE13904	blood
350181	GSE13904	blood
350180	GSE13904	blood
350189	GSE13904	blood
350188	GSE13904	blood
251983	GSE9960	mononuclear cell, peripheral blood mononuclear cell
251982	GSE9960	mononuclear cell, peripheral blood mononuclear cell
251987	GSE9960	mononuclear cell, peripheral blood mononuclear cell
251986	GSE9960	mononuclear cell, peripheral blood mononuclear cell
251985	GSE9960	mononuclear cell, peripheral blood mononuclear cell
251984	GSE9960	mononuclear cell, peripheral blood mononuclear cell
251989	GSE9960	mononuclear cell, peripheral blood mononuclear cell
251988	GSE9960	mononuclear cell, peripheral blood mononuclear cell
648709	GSE26440	blood
648708	GSE26440	blood
648703	GSE26440	blood
648701	GSE26440	blood
648700	GSE26440	blood
648707	GSE26440	blood
648706	GSE26440	blood
648705	GSE26440	blood
253729	GSE10041	blood
253728	GSE10041	blood
253721	GSE10041	blood
253720	GSE10041	blood
253723	GSE10041	blood
253722	GSE10041	blood
253725	GSE10041	blood
253724	GSE10041	blood
253726	GSE10041	blood
647540	GSE26378	blood
647541	GSE26378	blood
647542	GSE26378	blood
647543	GSE26378	blood
647544	GSE26378	blood
647545	GSE26378	blood
647546	GSE26378	blood
647547	GSE26378	blood
647548	GSE26378	blood
647549	GSE26378	blood
281911	GSE11190	blood
281910	GSE11190	blood
281913	GSE11190	blood
281912	GSE11190	blood
281914	GSE11190	blood
407245	GSE16214	peripheral blood mononuclear cell
407244	GSE16214	peripheral blood mononuclear cell
407247	GSE16214	peripheral blood mononuclear cell
407240	GSE16214	peripheral blood mononuclear cell
407243	GSE16214	peripheral blood mononuclear cell
407242	GSE16214	peripheral blood mononuclear cell
407248	GSE16214	peripheral blood mononuclear cell
371408	GSE14844	blood
371407	GSE14844	blood
371406	GSE14844	blood
371405	GSE14844	blood
371404	GSE14844	blood
371403	GSE14844	blood
371402	GSE14844	blood
371401	GSE14844	blood
371400	GSE14844	blood
287470	GSE11375	blood
469126	GSE18934	mesenchymal stem cell, blood
720975	GSE29111	blood
251929	GSE9960	mononuclear cell, peripheral blood mononuclear cell
371397	GSE14844	blood
371396	GSE14844	blood
371395	GSE14844	blood
371394	GSE14844	blood
371393	GSE14844	blood
371392	GSE14844	blood
371391	GSE14844	blood
371390	GSE14844	blood
371399	GSE14844	blood
371398	GSE14844	blood
673999	GSE27263	blood
673997	GSE27263	blood
673990	GSE27263	blood
673991	GSE27263	blood
272575	GSE10792	leukemia cell, blood, bone marrow, leukocyte
272574	GSE10792	leukemia cell, blood, bone marrow, leukocyte
272577	GSE10792	leukemia cell, peripheral blood, blood platelet
272571	GSE10792	leukemia cell, blood, bone marrow, leukocyte
272570	GSE10792	leukemia cell, blood, bone marrow, leukocyte
272573	GSE10792	leukemia cell, blood, bone marrow, leukocyte
272572	GSE10792	leukemia cell, blood, bone marrow, leukocyte
272579	GSE10792	leukemia cell, peripheral blood, blood platelet
272578	GSE10792	leukemia cell, peripheral blood, blood platelet
350262	GSE13904	blood
350263	GSE13904	blood
350260	GSE13904	blood
350261	GSE13904	blood
350266	GSE13904	blood
350267	GSE13904	blood
350264	GSE13904	blood
350265	GSE13904	blood
350268	GSE13904	blood
350269	GSE13904	blood
463184	GSE18640	umbilical cord blood
469125	GSE18934	mesenchymal stem cell, blood
463182	GSE18640	umbilical cord blood
463183	GSE18640	umbilical cord blood
673998	GSE27263	blood
673994	GSE27263	blood
673995	GSE27263	blood
673996	GSE27263	blood
553629	GSE22229	blood
553628	GSE22229	blood
553625	GSE22229	blood
553624	GSE22229	blood
553627	GSE22229	blood
553626	GSE22229	blood
553621	GSE22229	blood
553620	GSE22229	blood
553623	GSE22229	blood
553622	GSE22229	blood
401074	GSE16028	blood
401075	GSE16028	blood
401077	GSE16028	blood
401070	GSE16028	blood
401071	GSE16028	blood
401072	GSE16028	blood
401073	GSE16028	blood
124845	GSE11881	peripheral blood mononuclear cell
124842	GSE11881	peripheral blood mononuclear cell
124840	GSE11881	peripheral blood mononuclear cell
287311	GSE11375	blood
287313	GSE11375	blood
287314	GSE11375	blood
287317	GSE11375	blood
287316	GSE11375	blood
480008	GSE19317	peripheral blood mononuclear cell
480009	GSE19317	peripheral blood mononuclear cell
480000	GSE19317	peripheral blood mononuclear cell
480007	GSE19317	peripheral blood mononuclear cell
480004	GSE19317	peripheral blood mononuclear cell
480005	GSE19317	peripheral blood mononuclear cell
351418	GSE13987	T-lymphocyte, peripheral blood mononuclear cell
351419	GSE13987	T-lymphocyte, peripheral blood mononuclear cell
351412	GSE13987	B-lymphocyte, peripheral blood mononuclear cell
351413	GSE13987	B-lymphocyte, peripheral blood mononuclear cell
351410	GSE13987	B-lymphocyte, peripheral blood mononuclear cell
351411	GSE13987	B-lymphocyte, peripheral blood mononuclear cell
351416	GSE13987	B-lymphocyte, peripheral blood mononuclear cell
351417	GSE13987	T-lymphocyte, peripheral blood mononuclear cell
351414	GSE13987	B-lymphocyte, peripheral blood mononuclear cell
351415	GSE13987	B-lymphocyte, peripheral blood mononuclear cell
347334	GSE13811	chronic lymphocytic leukemia cell, peripheral blood
347336	GSE13811	chronic lymphocytic leukemia cell, peripheral blood
347331	GSE13811	chronic lymphocytic leukemia cell, peripheral blood
347333	GSE13811	chronic lymphocytic leukemia cell, peripheral blood
347338	GSE13811	chronic lymphocytic leukemia cell, peripheral blood
347339	GSE13811	chronic lymphocytic leukemia cell, peripheral blood
187769	GSE7757	blood, bone marrow, leukemia cell, leukocyte
187768	GSE7757	blood, bone marrow, leukemia cell, leukocyte
187765	GSE7757	blood, bone marrow, leukemia cell, leukocyte
187764	GSE7757	blood, bone marrow, leukemia cell, leukocyte
187767	GSE7757	blood, bone marrow, leukemia cell, leukocyte
187766	GSE7757	blood, bone marrow, leukemia cell, leukocyte
187761	GSE7757	blood, bone marrow, leukemia cell, leukocyte
187760	GSE7757	blood, bone marrow, leukemia cell, leukocyte
187763	GSE7757	blood, bone marrow, leukemia cell, leukocyte
187762	GSE7757	blood, bone marrow, leukemia cell, leukocyte
401078	GSE16028	blood
401079	GSE16028	blood
401139	GSE16028	blood
401138	GSE16028	blood
401131	GSE16028	blood
401130	GSE16028	blood
401133	GSE16028	blood
401132	GSE16028	blood
401135	GSE16028	blood
401134	GSE16028	blood
401137	GSE16028	blood
401136	GSE16028	blood
109789	GSE4883	macrophage, peripheral blood, leukemia cell, leukocyte
109788	GSE4883	macrophage, peripheral blood, leukemia cell, leukocyte
109787	GSE4883	macrophage, peripheral blood, leukemia cell, leukocyte
306794	GSE12187	blood
306796	GSE12187	blood
306791	GSE12187	blood
306790	GSE12187	blood
306793	GSE12187	blood
306792	GSE12187	blood
306799	GSE12187	blood
306798	GSE12187	blood
351339	GSE13985	blood
351338	GSE13985	blood
648598	GSE26440	blood
648599	GSE26440	blood
351337	GSE13985	blood
422301	GSE17186	B-lymphocyte, umbilical cord blood
422300	GSE17186	B-lymphocyte, umbilical cord blood
422303	GSE17186	B-lymphocyte, umbilical cord blood
422302	GSE17186	B-lymphocyte, umbilical cord blood
299943	GSE11877	peripheral blood, acute lymphoblastic leukemia cell
299942	GSE11877	peripheral blood, acute lymphoblastic leukemia cell
299946	GSE11877	peripheral blood, acute lymphoblastic leukemia cell
299944	GSE11877	peripheral blood, acute lymphoblastic leukemia cell
673992	GSE27263	blood
468343	GSE18897	blood
468342	GSE18897	blood
468341	GSE18897	blood
468340	GSE18897	blood
468347	GSE18897	blood
468346	GSE18897	blood
468345	GSE18897	blood
468344	GSE18897	blood
508900	GSE20300	blood
508901	GSE20300	blood
468349	GSE18897	blood
468348	GSE18897	blood
508904	GSE20300	blood
508905	GSE20300	blood
508906	GSE20300	blood
201278	GSE8121	blood
201274	GSE8121	blood
201275	GSE8121	blood
201276	GSE8121	blood
201277	GSE8121	blood
201270	GSE8121	blood
201271	GSE8121	blood
201272	GSE8121	blood
201273	GSE8121	blood
124748	GSE11881	peripheral blood mononuclear cell
251950	GSE9960	mononuclear cell, peripheral blood mononuclear cell
251951	GSE9960	mononuclear cell, peripheral blood mononuclear cell
251952	GSE9960	mononuclear cell, peripheral blood mononuclear cell
251953	GSE9960	mononuclear cell, peripheral blood mononuclear cell
419145	GSE16728	peripheral blood
721015	GSE29111	blood
721016	GSE29111	blood
553474	GSE22224	peripheral blood mononuclear cell
553475	GSE22224	peripheral blood mononuclear cell
553476	GSE22224	peripheral blood mononuclear cell
553477	GSE22224	peripheral blood mononuclear cell
553470	GSE22224	peripheral blood mononuclear cell
553471	GSE22224	peripheral blood mononuclear cell
553472	GSE22224	peripheral blood mononuclear cell
553473	GSE22224	peripheral blood mononuclear cell
553478	GSE22224	peripheral blood mononuclear cell
553479	GSE22224	peripheral blood mononuclear cell
721011	GSE29111	blood
721010	GSE29111	blood
721013	GSE29111	blood
721012	GSE29111	blood
407278	GSE16214	peripheral blood mononuclear cell
407279	GSE16214	peripheral blood mononuclear cell
407274	GSE16214	peripheral blood mononuclear cell
407275	GSE16214	peripheral blood mononuclear cell
407276	GSE16214	peripheral blood mononuclear cell
407277	GSE16214	peripheral blood mononuclear cell
407270	GSE16214	peripheral blood mononuclear cell
407271	GSE16214	peripheral blood mononuclear cell
407272	GSE16214	peripheral blood mononuclear cell
407273	GSE16214	peripheral blood mononuclear cell
381239	GSE15258	blood
381233	GSE15258	blood
381232	GSE15258	blood
381231	GSE15258	blood
381230	GSE15258	blood
381237	GSE15258	blood
381236	GSE15258	blood
648666	GSE26440	blood
648667	GSE26440	blood
648660	GSE26440	blood
648661	GSE26440	blood
648662	GSE26440	blood
648663	GSE26440	blood
553601	GSE22229	blood
419152	GSE16728	peripheral blood
419153	GSE16728	peripheral blood
419150	GSE16728	peripheral blood
419151	GSE16728	peripheral blood
419156	GSE16728	peripheral blood
419157	GSE16728	peripheral blood
419154	GSE16728	peripheral blood
419155	GSE16728	peripheral blood
648685	GSE26440	blood
479998	GSE19317	peripheral blood mononuclear cell
479999	GSE19317	peripheral blood mononuclear cell
287368	GSE11375	blood
287369	GSE11375	blood
287364	GSE11375	blood
287365	GSE11375	blood
287366	GSE11375	blood
287360	GSE11375	blood
287361	GSE11375	blood
287362	GSE11375	blood
287363	GSE11375	blood
300024	GSE11877	peripheral blood, acute lymphoblastic leukemia cell
300026	GSE11877	peripheral blood, acute lymphoblastic leukemia cell
300022	GSE11877	peripheral blood, acute lymphoblastic leukemia cell
306074	GSE12155	blood
306075	GSE12155	blood
306076	GSE12155	blood
306077	GSE12155	blood
306070	GSE12155	blood
306071	GSE12155	blood
306072	GSE12155	blood
306073	GSE12155	blood
306078	GSE12155	blood
350158	GSE13904	blood
350159	GSE13904	blood
350154	GSE13904	blood
350155	GSE13904	blood
350156	GSE13904	blood
350157	GSE13904	blood
350150	GSE13904	blood
350151	GSE13904	blood
350152	GSE13904	blood
350153	GSE13904	blood
647579	GSE26378	blood
647578	GSE26378	blood
647571	GSE26378	blood
647570	GSE26378	blood
647573	GSE26378	blood
647572	GSE26378	blood
647575	GSE26378	blood
647577	GSE26378	blood
647576	GSE26378	blood
407148	GSE16214	peripheral blood mononuclear cell
407149	GSE16214	peripheral blood mononuclear cell
407146	GSE16214	peripheral blood mononuclear cell
407147	GSE16214	peripheral blood mononuclear cell
407144	GSE16214	peripheral blood mononuclear cell
407145	GSE16214	peripheral blood mononuclear cell
407142	GSE16214	peripheral blood mononuclear cell
407143	GSE16214	peripheral blood mononuclear cell
407140	GSE16214	peripheral blood mononuclear cell
407141	GSE16214	peripheral blood mononuclear cell
287449	GSE11375	blood
287448	GSE11375	blood
287441	GSE11375	blood
287440	GSE11375	blood
287443	GSE11375	blood
287442	GSE11375	blood
287445	GSE11375	blood
287444	GSE11375	blood
287447	GSE11375	blood
287446	GSE11375	blood
350318	GSE13904	blood
350319	GSE13904	blood
350316	GSE13904	blood
350317	GSE13904	blood
350315	GSE13904	blood
350313	GSE13904	blood
350310	GSE13904	blood
60540	GSE2842	acute lymphoblastic leukemia cell, peripheral blood
60541	GSE2842	acute lymphoblastic leukemia cell, peripheral blood
297785	GSE11755	blood
297784	GSE11755	blood
553634	GSE22229	blood
518605	GSE20677	peripheral blood mononuclear cell
518600	GSE20677	peripheral blood mononuclear cell
518601	GSE20677	peripheral blood mononuclear cell
272528	GSE10792	leukemia cell, blood, bone marrow, leukocyte
272529	GSE10792	leukemia cell, peripheral blood, blood platelet
272522	GSE10792	leukemia cell, blood, bone marrow, leukocyte
272523	GSE10792	leukemia cell, blood, bone marrow, leukocyte
272520	GSE10792	leukemia cell, peripheral blood, blood platelet
272521	GSE10792	leukemia cell, blood, bone marrow, leukocyte
272526	GSE10792	leukemia cell, blood, bone marrow, leukocyte
272527	GSE10792	leukemia cell, blood, bone marrow, leukocyte
272524	GSE10792	leukemia cell, blood, bone marrow, leukocyte
272525	GSE10792	leukemia cell, blood, bone marrow, leukocyte
350299	GSE13904	blood
350298	GSE13904	blood
350293	GSE13904	blood
350292	GSE13904	blood
350291	GSE13904	blood
350290	GSE13904	blood
350297	GSE13904	blood
350296	GSE13904	blood
350295	GSE13904	blood
350294	GSE13904	blood
468390	GSE18897	blood
468391	GSE18897	blood
468392	GSE18897	blood
468393	GSE18897	blood
468394	GSE18897	blood
468395	GSE18897	blood
468396	GSE18897	blood
468397	GSE18897	blood
468398	GSE18897	blood
468399	GSE18897	blood
306795	GSE12187	blood
440239	GSE17639	reticulocyte, peripheral blood
440238	GSE17639	reticulocyte, peripheral blood
440237	GSE17639	reticulocyte, peripheral blood
440236	GSE17639	reticulocyte, peripheral blood
648592	GSE26440	blood
648593	GSE26440	blood
648596	GSE26440	blood
648597	GSE26440	blood
648594	GSE26440	blood
648595	GSE26440	blood
351336	GSE13985	blood
407078	GSE16214	peripheral blood mononuclear cell
407079	GSE16214	peripheral blood mononuclear cell
407076	GSE16214	peripheral blood mononuclear cell
407077	GSE16214	peripheral blood mononuclear cell
407074	GSE16214	peripheral blood mononuclear cell
407075	GSE16214	peripheral blood mononuclear cell
187732	GSE7757	blood, bone marrow, leukemia cell, leukocyte
187733	GSE7757	blood, bone marrow, leukemia cell, leukocyte
187730	GSE7757	blood, bone marrow, leukemia cell, leukocyte
187731	GSE7757	blood, bone marrow, leukemia cell, leukocyte
187736	GSE7757	blood, bone marrow, leukemia cell, leukocyte
187737	GSE7757	blood, bone marrow, leukemia cell, leukocyte
187734	GSE7757	blood, bone marrow, leukemia cell, leukocyte
187735	GSE7757	blood, bone marrow, leukemia cell, leukocyte
187738	GSE7757	blood, bone marrow, leukemia cell, leukocyte
187739	GSE7757	blood, bone marrow, leukemia cell, leukocyte
465924	GSE18781	peripheral blood
465925	GSE18781	peripheral blood
465926	GSE18781	peripheral blood
465927	GSE18781	peripheral blood
465920	GSE18781	peripheral blood
465921	GSE18781	peripheral blood
465922	GSE18781	peripheral blood
465923	GSE18781	peripheral blood
465928	GSE18781	peripheral blood
465929	GSE18781	peripheral blood
299912	GSE11877	peripheral blood, acute lymphoblastic leukemia cell
299913	GSE11877	peripheral blood, acute lymphoblastic leukemia cell
299916	GSE11877	peripheral blood, acute lymphoblastic leukemia cell
299919	GSE11877	peripheral blood, acute lymphoblastic leukemia cell
350213	GSE13904	blood
350212	GSE13904	blood
350211	GSE13904	blood
350210	GSE13904	blood
350217	GSE13904	blood
350216	GSE13904	blood
350215	GSE13904	blood
350214	GSE13904	blood
350219	GSE13904	blood
350218	GSE13904	blood
201245	GSE8121	blood
201244	GSE8121	blood
201247	GSE8121	blood
201246	GSE8121	blood
201241	GSE8121	blood
201240	GSE8121	blood
201243	GSE8121	blood
201242	GSE8121	blood
201249	GSE8121	blood
201248	GSE8121	blood
281879	GSE11190	blood
281872	GSE11190	blood
281871	GSE11190	blood
281876	GSE11190	blood
281875	GSE11190	blood
673964	GSE27263	blood
244468	GSE9692	blood
244469	GSE9692	blood
244467	GSE9692	blood
647607	GSE26378	blood
647606	GSE26378	blood
682027	GSE27562, GSE27567	leukocyte, peripheral blood mononuclear cell
682028	GSE27562, GSE27567	leukocyte, peripheral blood mononuclear cell
682029	GSE27562, GSE27567	leukocyte, peripheral blood mononuclear cell
287298	GSE11375	blood
287299	GSE11375	blood
553449	GSE22224	peripheral blood mononuclear cell
553448	GSE22224	peripheral blood mononuclear cell
553445	GSE22224	peripheral blood mononuclear cell
553444	GSE22224	peripheral blood mononuclear cell
553447	GSE22224	peripheral blood mononuclear cell
553446	GSE22224	peripheral blood mononuclear cell
553443	GSE22224	peripheral blood mononuclear cell
553442	GSE22224	peripheral blood mononuclear cell
407249	GSE16214	peripheral blood mononuclear cell
401166	GSE16028	blood
401167	GSE16028	blood
401164	GSE16028	blood
401165	GSE16028	blood
401162	GSE16028	blood
401163	GSE16028	blood
401160	GSE16028	blood
401161	GSE16028	blood
381260	GSE15258	blood
381261	GSE15258	blood
381262	GSE15258	blood
381263	GSE15258	blood
381264	GSE15258	blood
381265	GSE15258	blood
381266	GSE15258	blood
381267	GSE15258	blood
381268	GSE15258	blood
381269	GSE15258	blood
465918	GSE18781	peripheral blood
648659	GSE26440	blood
648658	GSE26440	blood
648655	GSE26440	blood
648654	GSE26440	blood
648657	GSE26440	blood
648656	GSE26440	blood
648651	GSE26440	blood
648650	GSE26440	blood
648653	GSE26440	blood
648652	GSE26440	blood
721004	GSE29111	blood
299992	GSE11877	peripheral blood, acute lymphoblastic leukemia cell
287429	GSE11375	blood
287428	GSE11375	blood
287421	GSE11375	blood
287420	GSE11375	blood
287355	GSE11375	blood
287354	GSE11375	blood
287357	GSE11375	blood
287356	GSE11375	blood
287351	GSE11375	blood
287350	GSE11375	blood
287353	GSE11375	blood
287352	GSE11375	blood
287359	GSE11375	blood
287358	GSE11375	blood
508902	GSE20300	blood
508903	GSE20300	blood
201279	GSE8121	blood
197218	GSE7967	umbilical cord blood
197219	GSE7967	umbilical cord blood
197214	GSE7967	umbilical cord blood
197215	GSE7967	umbilical cord blood
197216	GSE7967	umbilical cord blood
197217	GSE7967	umbilical cord blood
197210	GSE7967	umbilical cord blood
197211	GSE7967	umbilical cord blood
197212	GSE7967	umbilical cord blood
197213	GSE7967	umbilical cord blood
730677	GSE29523	hematopoietic stem cell, umbilical cord blood
730678	GSE29523	hematopoietic stem cell, umbilical cord blood
350165	GSE13904	blood
350164	GSE13904	blood
350167	GSE13904	blood
350166	GSE13904	blood
350161	GSE13904	blood
350160	GSE13904	blood
350163	GSE13904	blood
350162	GSE13904	blood
350169	GSE13904	blood
350168	GSE13904	blood
407246	GSE16214	peripheral blood mononuclear cell
421932	GSE16797	blood
421931	GSE16797	blood
421930	GSE16797	blood
407137	GSE16214	peripheral blood mononuclear cell
407136	GSE16214	peripheral blood mononuclear cell
407135	GSE16214	peripheral blood mononuclear cell
407134	GSE16214	peripheral blood mononuclear cell
407133	GSE16214	peripheral blood mononuclear cell
407132	GSE16214	peripheral blood mononuclear cell
407131	GSE16214	peripheral blood mononuclear cell
407130	GSE16214	peripheral blood mononuclear cell
407139	GSE16214	peripheral blood mononuclear cell
407138	GSE16214	peripheral blood mononuclear cell
350365	GSE13904	blood
350364	GSE13904	blood
350363	GSE13904	blood
350362	GSE13904	blood
350361	GSE13904	blood
350360	GSE13904	blood
720988	GSE29111	blood
720989	GSE29111	blood
720986	GSE29111	blood
720980	GSE29111	blood
720981	GSE29111	blood
720982	GSE29111	blood
720983	GSE29111	blood
181405	GSE7486, GSE7624	blood
720984	GSE29111	blood
720985	GSE29111	blood
720987	GSE29111	blood
251888	GSE9960	mononuclear cell, peripheral blood mononuclear cell
251889	GSE9960	mononuclear cell, peripheral blood mononuclear cell
251887	GSE9960	mononuclear cell, peripheral blood mononuclear cell
371375	GSE14844	blood
371374	GSE14844	blood
371377	GSE14844	blood
371376	GSE14844	blood
371373	GSE14844	blood
181371	GSE7486, GSE7624	blood
181372	GSE7486, GSE7624	blood
181373	GSE7486, GSE7624	blood
181374	GSE7486, GSE7624	blood
181375	GSE7486, GSE7624	blood
181376	GSE7486, GSE7624	blood
181377	GSE7486, GSE7624	blood
181378	GSE7486, GSE7624	blood
181379	GSE7486, GSE7624	blood
350311	GSE13904	blood
720993	GSE29111	blood
720992	GSE29111	blood
244510	GSE9692	blood
244511	GSE9692	blood
299897	GSE11877	peripheral blood, acute lymphoblastic leukemia cell
299896	GSE11877	peripheral blood, acute lymphoblastic leukemia cell
299893	GSE11877	peripheral blood, acute lymphoblastic leukemia cell
299892	GSE11877	peripheral blood, acute lymphoblastic leukemia cell
647623	GSE26378	blood
647622	GSE26378	blood
647625	GSE26378	blood
647624	GSE26378	blood
647627	GSE26378	blood
551195	GSE22167	blood
551197	GSE22167	blood
551196	GSE22167	blood
351345	GSE13985	blood
253709	GSE10041	blood
253708	GSE10041	blood
253707	GSE10041	blood
253706	GSE10041	blood
253705	GSE10041	blood
253704	GSE10041	blood
253703	GSE10041	blood
253702	GSE10041	blood
253701	GSE10041	blood
253700	GSE10041	blood
647528	GSE26378	blood
300036	GSE11877	peripheral blood, acute lymphoblastic leukemia cell
300037	GSE11877	peripheral blood, acute lymphoblastic leukemia cell
244499	GSE9692	blood
244498	GSE9692	blood
244497	GSE9692	blood
244496	GSE9692	blood
244495	GSE9692	blood
244494	GSE9692	blood
244493	GSE9692	blood
244492	GSE9692	blood
244491	GSE9692	blood
244490	GSE9692	blood
381196	GSE15258	blood
381197	GSE15258	blood
381194	GSE15258	blood
381195	GSE15258	blood
381198	GSE15258	blood
381199	GSE15258	blood
287416	GSE11375	blood
287417	GSE11375	blood
287414	GSE11375	blood
287415	GSE11375	blood
287412	GSE11375	blood
287413	GSE11375	blood
287410	GSE11375	blood
287411	GSE11375	blood
287418	GSE11375	blood
287419	GSE11375	blood
152002	GSE6575	blood
152003	GSE6575	blood
152006	GSE6575	blood
152007	GSE6575	blood
152004	GSE6575	blood
152005	GSE6575	blood
152009	GSE6575	blood
297868	GSE11761	peripheral blood mononuclear cell
297869	GSE11761	peripheral blood mononuclear cell
297866	GSE11761	peripheral blood mononuclear cell
297867	GSE11761	peripheral blood mononuclear cell
297864	GSE11761	peripheral blood mononuclear cell
297865	GSE11761	peripheral blood mononuclear cell
297862	GSE11761	peripheral blood mononuclear cell
297863	GSE11761	peripheral blood mononuclear cell
297860	GSE11761	peripheral blood mononuclear cell
297861	GSE11761	peripheral blood mononuclear cell
386250	GSE15389, GSE15396	peripheral blood mononuclear cell
386251	GSE15389, GSE15396	peripheral blood mononuclear cell
386252	GSE15389, GSE15396	peripheral blood mononuclear cell
386253	GSE15389, GSE15396	peripheral blood mononuclear cell
386254	GSE15389, GSE15396	peripheral blood mononuclear cell
386255	GSE15389, GSE15396	peripheral blood mononuclear cell
386256	GSE15389, GSE15396	peripheral blood mononuclear cell
386257	GSE15389, GSE15396	peripheral blood mononuclear cell
386258	GSE15389, GSE15396	peripheral blood mononuclear cell
386259	GSE15389, GSE15396	peripheral blood mononuclear cell
721022	GSE29111	blood
721023	GSE29111	blood
60599	GSE2842	acute lymphoblastic leukemia cell, peripheral blood
151968	GSE6575	blood
151969	GSE6575	blood
151962	GSE6575	blood
151963	GSE6575	blood
151964	GSE6575	blood
151965	GSE6575	blood
151966	GSE6575	blood
151967	GSE6575	blood
542584	GSE21774	natural killer cell, peripheral blood mononuclear cell
542585	GSE21774	natural killer cell, peripheral blood mononuclear cell
542582	GSE21774	natural killer cell, peripheral blood mononuclear cell
542583	GSE21774	natural killer cell, peripheral blood mononuclear cell
542580	GSE21774	natural killer cell, peripheral blood mononuclear cell
542581	GSE21774	natural killer cell, peripheral blood mononuclear cell
648688	GSE26440	blood
648689	GSE26440	blood
648682	GSE26440	blood
371379	GSE14844	blood
648680	GSE26440	blood
648681	GSE26440	blood
648686	GSE26440	blood
648687	GSE26440	blood
648684	GSE26440	blood
371378	GSE14844	blood
465915	GSE18781	peripheral blood
465914	GSE18781	peripheral blood
465917	GSE18781	peripheral blood
465916	GSE18781	peripheral blood
465913	GSE18781	peripheral blood
465912	GSE18781	peripheral blood
299928	GSE11877	peripheral blood, acute lymphoblastic leukemia cell
299922	GSE11877	peripheral blood, acute lymphoblastic leukemia cell
299925	GSE11877	peripheral blood, acute lymphoblastic leukemia cell
272559	GSE10792	leukemia cell, blood, bone marrow, leukocyte
272558	GSE10792	leukemia cell, blood, bone marrow, leukocyte
272553	GSE10792	leukemia cell, blood, bone marrow, leukocyte
272552	GSE10792	leukemia cell, blood, bone marrow, leukocyte
272551	GSE10792	leukemia cell, blood, bone marrow, leukocyte
272550	GSE10792	leukemia cell, peripheral blood, blood platelet
272557	GSE10792	leukemia cell, blood, bone marrow, leukocyte
272556	GSE10792	leukemia cell, blood, bone marrow, leukocyte
272555	GSE10792	leukemia cell, blood, bone marrow, leukocyte
272554	GSE10792	leukemia cell, blood, bone marrow, leukocyte
673993	GSE27263	blood
350248	GSE13904	blood
350249	GSE13904	blood
350240	GSE13904	blood
350241	GSE13904	blood
350242	GSE13904	blood
350243	GSE13904	blood
350244	GSE13904	blood
350245	GSE13904	blood
350246	GSE13904	blood
350247	GSE13904	blood
300039	GSE11877	peripheral blood, acute lymphoblastic leukemia cell
468321	GSE18897	blood
468320	GSE18897	blood
468325	GSE18897	blood
468324	GSE18897	blood
468327	GSE18897	blood
468326	GSE18897	blood
468329	GSE18897	blood
468328	GSE18897	blood
673972	GSE27263	blood
673973	GSE27263	blood
673970	GSE27263	blood
673971	GSE27263	blood
673976	GSE27263	blood
673977	GSE27263	blood
673974	GSE27263	blood
673975	GSE27263	blood
673978	GSE27263	blood
673979	GSE27263	blood
468337	GSE18897	blood
553603	GSE22229	blood
553602	GSE22229	blood
347190	GSE13811	chronic lymphocytic leukemia cell, peripheral blood
347195	GSE13811	chronic lymphocytic leukemia cell, peripheral blood
480002	GSE19317	peripheral blood mononuclear cell
480003	GSE19317	peripheral blood mononuclear cell
480001	GSE19317	peripheral blood mononuclear cell
480006	GSE19317	peripheral blood mononuclear cell
422114	GSE16836	monocyte, peripheral blood
422115	GSE16836	monocyte, peripheral blood
422116	GSE16836	monocyte, peripheral blood
422110	GSE16836	monocyte, peripheral blood
422111	GSE16836	monocyte, peripheral blood
422112	GSE16836	monocyte, peripheral blood
422113	GSE16836	monocyte, peripheral blood
290418	GSE11524	blood platelet, peripheral blood
290419	GSE11524	blood platelet, peripheral blood
290412	GSE11524	sickle cell, blood platelet, peripheral blood
290413	GSE11524	sickle cell, blood platelet, peripheral blood
290410	GSE11524	sickle cell, blood platelet, peripheral blood
290411	GSE11524	sickle cell, blood platelet, peripheral blood
290416	GSE11524	blood platelet, peripheral blood
290417	GSE11524	blood platelet, peripheral blood
290414	GSE11524	blood platelet, peripheral blood
290415	GSE11524	blood platelet, peripheral blood
407099	GSE16214	peripheral blood mononuclear cell
578895	GSE23604	peripheral blood
578894	GSE23604	T-cell lymphoma cell, peripheral blood
578897	GSE23604	peripheral blood
578896	GSE23604	peripheral blood
578891	GSE23604	peripheral blood
578890	GSE23604	peripheral blood
578893	GSE23604	T-cell lymphoma cell, peripheral blood
578892	GSE23604	T-cell lymphoma cell, peripheral blood
647561	GSE26378	blood
407218	GSE16214	peripheral blood mononuclear cell
407219	GSE16214	peripheral blood mononuclear cell
407212	GSE16214	peripheral blood mononuclear cell
407210	GSE16214	peripheral blood mononuclear cell
407211	GSE16214	peripheral blood mononuclear cell
407216	GSE16214	peripheral blood mononuclear cell
407217	GSE16214	peripheral blood mononuclear cell
407214	GSE16214	peripheral blood mononuclear cell
407215	GSE16214	peripheral blood mononuclear cell
401113	GSE16028	blood
419158	GSE16728	peripheral blood
419147	GSE16728	peripheral blood
419146	GSE16728	peripheral blood
419149	GSE16728	peripheral blood
419148	GSE16728	peripheral blood
197180	GSE7967	umbilical cord blood
197181	GSE7967	umbilical cord blood
197184	GSE7967	umbilical cord blood
197185	GSE7967	umbilical cord blood
197186	GSE7967	umbilical cord blood
197187	GSE7967	umbilical cord blood
272499	GSE10792	leukemia cell, peripheral blood, blood platelet
407083	GSE16214	peripheral blood mononuclear cell
407082	GSE16214	peripheral blood mononuclear cell
407081	GSE16214	peripheral blood mononuclear cell
407080	GSE16214	peripheral blood mononuclear cell
407087	GSE16214	peripheral blood mononuclear cell
407086	GSE16214	peripheral blood mononuclear cell
407085	GSE16214	peripheral blood mononuclear cell
407084	GSE16214	peripheral blood mononuclear cell
407089	GSE16214	peripheral blood mononuclear cell
407088	GSE16214	peripheral blood mononuclear cell
197225	GSE7967	umbilical cord blood
197224	GSE7967	umbilical cord blood
197227	GSE7967	umbilical cord blood
197226	GSE7967	umbilical cord blood
197221	GSE7967	umbilical cord blood
197220	GSE7967	umbilical cord blood
197223	GSE7967	umbilical cord blood
197222	GSE7967	umbilical cord blood
197229	GSE7967	umbilical cord blood
197228	GSE7967	umbilical cord blood
468333	GSE18897	blood
251936	GSE9960	mononuclear cell, peripheral blood mononuclear cell
251937	GSE9960	mononuclear cell, peripheral blood mononuclear cell
251934	GSE9960	mononuclear cell, peripheral blood mononuclear cell
251935	GSE9960	mononuclear cell, peripheral blood mononuclear cell
251932	GSE9960	mononuclear cell, peripheral blood mononuclear cell
251933	GSE9960	mononuclear cell, peripheral blood mononuclear cell
251930	GSE9960	mononuclear cell, peripheral blood mononuclear cell
251931	GSE9960	mononuclear cell, peripheral blood mononuclear cell
251938	GSE9960	mononuclear cell, peripheral blood mononuclear cell
251939	GSE9960	mononuclear cell, peripheral blood mononuclear cell
525336	GSE21029	chronic lymphocytic leukemia cell, peripheral blood
525337	GSE21029	chronic lymphocytic leukemia cell, peripheral blood
525334	GSE21029	chronic lymphocytic leukemia cell, peripheral blood
525335	GSE21029	chronic lymphocytic leukemia cell, peripheral blood
525332	GSE21029	chronic lymphocytic leukemia cell, peripheral blood
525333	GSE21029	chronic lymphocytic leukemia cell, peripheral blood
525330	GSE21029	chronic lymphocytic leukemia cell, peripheral blood
525331	GSE21029	chronic lymphocytic leukemia cell, peripheral blood
525338	GSE21029	chronic lymphocytic leukemia cell, peripheral blood
525339	GSE21029	chronic lymphocytic leukemia cell, peripheral blood
407292	GSE16214	peripheral blood mononuclear cell
407293	GSE16214	peripheral blood mononuclear cell
407290	GSE16214	peripheral blood mononuclear cell
407291	GSE16214	peripheral blood mononuclear cell
407296	GSE16214	peripheral blood mononuclear cell
407297	GSE16214	peripheral blood mononuclear cell
407294	GSE16214	peripheral blood mononuclear cell
407295	GSE16214	peripheral blood mononuclear cell
407298	GSE16214	peripheral blood mononuclear cell
407299	GSE16214	peripheral blood mononuclear cell
297891	GSE11761	peripheral blood mononuclear cell
297890	GSE11761	peripheral blood mononuclear cell
407257	GSE16214	peripheral blood mononuclear cell
542579	GSE21774	natural killer cell, peripheral blood mononuclear cell
542578	GSE21774	natural killer cell, peripheral blood mononuclear cell
407313	GSE16214	peripheral blood mononuclear cell
407312	GSE16214	peripheral blood mononuclear cell
407311	GSE16214	peripheral blood mononuclear cell
407310	GSE16214	peripheral blood mononuclear cell
553612	GSE22229	blood
553618	GSE22229	blood
553619	GSE22229	blood
578908	GSE23604	peripheral blood
578901	GSE23604	peripheral blood
300000	GSE11877	peripheral blood, acute lymphoblastic leukemia cell
300007	GSE11877	peripheral blood, acute lymphoblastic leukemia cell
300004	GSE11877	peripheral blood, acute lymphoblastic leukemia cell
300009	GSE11877	peripheral blood, acute lymphoblastic leukemia cell
647597	GSE26378	blood
407164	GSE16214	peripheral blood mononuclear cell
407165	GSE16214	peripheral blood mononuclear cell
407166	GSE16214	peripheral blood mononuclear cell
407167	GSE16214	peripheral blood mononuclear cell
407160	GSE16214	peripheral blood mononuclear cell
407161	GSE16214	peripheral blood mononuclear cell
407162	GSE16214	peripheral blood mononuclear cell
407163	GSE16214	peripheral blood mononuclear cell
407168	GSE16214	peripheral blood mononuclear cell
407169	GSE16214	peripheral blood mononuclear cell
287467	GSE11375	blood
287466	GSE11375	blood
287465	GSE11375	blood
287464	GSE11375	blood
287462	GSE11375	blood
287461	GSE11375	blood
386261	GSE15389, GSE15396	peripheral blood mononuclear cell
386260	GSE15389, GSE15396	peripheral blood mononuclear cell
465951	GSE18781	peripheral blood
465953	GSE18781	peripheral blood
465955	GSE18781	peripheral blood
465954	GSE18781	peripheral blood
465957	GSE18781	peripheral blood
465942	GSE18781	peripheral blood
465943	GSE18781	peripheral blood
465940	GSE18781	peripheral blood
465941	GSE18781	peripheral blood
465946	GSE18781	peripheral blood
465947	GSE18781	peripheral blood
465944	GSE18781	peripheral blood
465945	GSE18781	peripheral blood
465948	GSE18781	peripheral blood
465949	GSE18781	peripheral blood
272501	GSE10792	leukemia cell, peripheral blood, blood platelet
272502	GSE10792	leukemia cell, peripheral blood, blood platelet
272504	GSE10792	leukemia cell, peripheral blood, blood platelet
272505	GSE10792	leukemia cell, peripheral blood, blood platelet
351638	GSE14000	peripheral blood mononuclear cell, monocyte-derived dendritic cell
469136	GSE18934	mesenchymal stem cell, blood
518598	GSE20677	peripheral blood mononuclear cell
518599	GSE20677	peripheral blood mononuclear cell
518597	GSE20677	peripheral blood mononuclear cell
351409	GSE13987	B-lymphocyte, peripheral blood mononuclear cell
347329	GSE13811	chronic lymphocytic leukemia cell, peripheral blood
350281	GSE13904	blood
299977	GSE11877	peripheral blood, acute lymphoblastic leukemia cell
299970	GSE11877	peripheral blood, acute lymphoblastic leukemia cell
299971	GSE11877	peripheral blood, acute lymphoblastic leukemia cell
299978	GSE11877	peripheral blood, acute lymphoblastic leukemia cell
299979	GSE11877	peripheral blood, acute lymphoblastic leukemia cell
419164	GSE16728	peripheral blood
407103	GSE16214	peripheral blood mononuclear cell
407107	GSE16214	peripheral blood mononuclear cell
407105	GSE16214	peripheral blood mononuclear cell
152000	GSE6575	blood
124753	GSE11881	peripheral blood mononuclear cell
251949	GSE9960	mononuclear cell, peripheral blood mononuclear cell
251948	GSE9960	mononuclear cell, peripheral blood mononuclear cell
251947	GSE9960	mononuclear cell, peripheral blood mononuclear cell
251946	GSE9960	mononuclear cell, peripheral blood mononuclear cell
251945	GSE9960	mononuclear cell, peripheral blood mononuclear cell
251944	GSE9960	mononuclear cell, peripheral blood mononuclear cell
251943	GSE9960	mononuclear cell, peripheral blood mononuclear cell
251942	GSE9960	mononuclear cell, peripheral blood mononuclear cell
251941	GSE9960	mononuclear cell, peripheral blood mononuclear cell
251940	GSE9960	mononuclear cell, peripheral blood mononuclear cell
407227	GSE16214	peripheral blood mononuclear cell
407226	GSE16214	peripheral blood mononuclear cell
407225	GSE16214	peripheral blood mononuclear cell
407223	GSE16214	peripheral blood mononuclear cell
407222	GSE16214	peripheral blood mononuclear cell
407221	GSE16214	peripheral blood mononuclear cell
553463	GSE22224	peripheral blood mononuclear cell
553462	GSE22224	peripheral blood mononuclear cell
553461	GSE22224	peripheral blood mononuclear cell
553460	GSE22224	peripheral blood mononuclear cell
553469	GSE22224	peripheral blood mononuclear cell
553468	GSE22224	peripheral blood mononuclear cell
407269	GSE16214	peripheral blood mononuclear cell
407268	GSE16214	peripheral blood mononuclear cell
407263	GSE16214	peripheral blood mononuclear cell
407262	GSE16214	peripheral blood mononuclear cell
407261	GSE16214	peripheral blood mononuclear cell
407260	GSE16214	peripheral blood mononuclear cell
407267	GSE16214	peripheral blood mononuclear cell
407266	GSE16214	peripheral blood mononuclear cell
407265	GSE16214	peripheral blood mononuclear cell
407264	GSE16214	peripheral blood mononuclear cell
721001	GSE29111	blood
351527	GSE14000	peripheral blood mononuclear cell, monocyte-derived dendritic cell
422109	GSE16836	monocyte, peripheral blood
578898	GSE23604	peripheral blood
300050	GSE11877	peripheral blood, acute lymphoblastic leukemia cell
300052	GSE11877	peripheral blood, acute lymphoblastic leukemia cell
300053	GSE11877	peripheral blood, acute lymphoblastic leukemia cell
[truncated: 172 more rows]
