# Supplementary material for: Data-driven analysis of immune infiltrate in a large cohort of breast cancer and its association with disease progression, ER activity, and genomic complexity
Source: Oncotarget. 2017 Jul 7;8(34):57121–33. doi: 10.18632/oncotarget.19078 (PMC5593630; doi:10.18632/oncotarget.19078)
Supplement: Supplementary file 3 [file oncotarget-08-57121-s003.xlsx]

## Sheet:  B cell
symbol	id
MS4A1	931
POU2AF1	5450
BLNK	29760
TCL1A	8115
IGJ	3512
CD79A	973
CD19	930
FCRLA	84824
CR2	1380
EBF1	1879
BANK1	55024
TSPAN13	27075
CD79B	974
CD22	933
P2RX5	5026
STAP1	26228
VPREB3	29802
BCL11A	53335
CDCA7L	55536
E2F5	1875
GPR18	2841
BLK	640
MEF2C	4208
PNOC	5368
CD72	971
TLR10	81793
TNFRSF17	608
TCF4	6925
FCRL5	83416
SPIB	6689
HLA-DOB	3112
FCRL1	115350
BACH2	60468
TPD52	7163
FAM129C	199786
PKIG	11142
STRBP	55342
MACROD2	140733
FCRL2	79368
KIAA0226L	80183
RASGRP3	25780
PLEKHG1	57480
CCR6	1235
BEND4	389206
MZB1	51237
ELL3	80237
HLA-DRA	3122
TRAF5	7188
SWAP70	23075
PDLIM1	9124
CD180	4064
CD83	9308
RALGPS2	55103
ADAM28	10863
RRAS2	22800
SLC38A1	81539
SETBP1	26040
CPNE5	57699
HLA-DMA	3108
SEL1L3	23231
RHOH	399
IRF8	3394
HLA-DPA1	3113
FAIM3	9214
PIK3C2B	5287
SIDT1	54847
LRMP	4033
CD24	100133941
PAICS	10606
PRKD3	23683
RRM2	6241
HLA-DMB	3109
HLA-DQB1	3119
CDCA7	83879
GEN1	348654
EAF2	55840
NLRC3	197358
PTPRCAP	5790
TMEM156	80008
CENPM	79019
NUP88	4927
HLA-DRB1	3123
USP6NL	9712
ABLIM1	3983
DTX1	1840
NOC3L	64318
BTLA	151888
ABCB4	5244
CD37	951
KBTBD8	84541
KLHL14	57565
CXXC5	51523
DNAJC10	54431
GOLGA8B	440270
CBFA2T3	863
P2RY10	27334
CCNB1IP1	57820
ZCCHC7	84186
HIST1H4C	8364
HLA-DPB1	3115

## Sheet: CTL
symbol	id
RPS4Y1	6192
CCL5	6352
FGFBP2	83888
EIF1AY	9086
GZMB	3002
GZMH	2999
KLRK1	22914
KLRF1	51348
CX3CR1	1524
DDX3Y	8653
PRF1	5551
GZMA	3001
GNLY	10578
NKG7	4818
CD8A	925
HBB	3043
USP9Y	8287
EOMES	8320
SPON2	10417
KLRD1	3824
PTGDR	5729
HOPX	84525
IL2RB	3560
HBA2	3040
KLRC3	3823
CST7	8530
TGFBR3	7049
KLRB1	3820
PRSS23	11098
HLA-A	3105
DLG5	9231
PTMA	5757
PF4	5196
CD3D	915
GPR56	9289
SH2D2A	9047
IL18RAP	8807
FAU	2197
RPS2	6187
MYBL1	4603
LAG3	3902
RPL37A	6168
CD8B	926
CD160	11126
PPP2R2B	5521
AKR1C3	8644
CTSW	1521
TPT1	7178
HNRNPA1	3178
ACTG1	71
RPL14	9045
CD3G	917
UBB	7314
RAB37	326624
FKBP11	51303
RARRES3	5920
TBX21	30009
CD2	914
DGKZ	8525
RPL5	6125
APOBEC3G	60489
JAKMIP1	152789
NUCB2	4925
RPS11	6205
PARK7	11315
FAM179A	165186
TSC22D3	1831
SRP14	6727
RPL19	6143
IFNG	3458
UTY	7404
LGR6	59352
RABGAP1L	9910
CACNA2D2	9254
CD244	51744
SRSF5	6430
RPL37	6167
B3GAT1	27087
CLIC3	9022
RPS6	6194
ABCB1	5243
GZMM	3004
HMHA1	23526
MYL6	4637
DDIT4	54541
NCALD	83988
PSMB9	5698
IFI6	2537
CMC1	152100
SLA2	84174
RPS4X	6191
HLA-F	3134
HLA-C	3107
B2M	567
TTC38	55020
NLRC3	197358
KLF2	10365
CEP78	84131
RPL27	6155
RPL24	6152

## Sheet: Th1
symbol	id
GPR171	29909
ITK	3702
ICOS	29851
TRAT1	50852
CD2	914
GIMAP5	55340
DPP4	1803
TBC1D4	9882
GATA3	2625
RASGRP1	10125
NUB1	51667
INPP4B	8821
STAT4	6775
CD3G	917
GIMAP7	168537
NLRC3	197358
TRAF5	7188
IL7R	3575
ENO2	2026
PASK	23178
S1PR1	1901
IL32	9235
LAMP3	27074
CD3D	915
LBH	81606
MAL	4118
ABLIM1	3983
HLA-A	3105
GZMA	3001
OPTN	10133
PARP12	64761
BCL11B	64919
RARRES3	5920
TMEM200B	399474
HLA-DPB1	3115
LCP2	3937
SKAP1	8631
CLEC2D	29121
GBP5	115362
GBP4	115361
OCIAD2	132299
IFI44	10561
DDB2	1643
IFI44L	10964
APOL3	80833
NELL2	4753
LAT	27040
CD96	10225
RSAD2	91543
HERC6	55008
THEM4	117145
BTN3A3	10384
EOMES	8320
STAMBPL1	57559
GIMAP6	474344
PRKCQ	5588
TESPA1	9840
PSMC3IP	29893
WHAMM	123720
DUSP4	1846
UBASH3A	53347
MSMO1	6307
PLD6	201164
LY9	4063
GPR183	1880
CXCR7	57007
NOG	9241
EXOSC8	11340
JAKMIP1	152789
NLRC5	84166
HERC5	51191
RCN1	5954
NSUN6	221078
ESYT1	23344
MLLT11	10962
LDOC1L	84247
MYB	4602
NOP14	8602
TCF7	6932
ATF7IP2	80063
TBC1D2B	23102
RORA	6095
CRIP1	1396
TSPAN5	10098
IDO1	3620
ZNF764	92595
SP140	11262
THEMIS	387357
MRFAP1L1	114932
SHQ1	55164
FLVCR1	28982
FAM102A	399665
PTPRM	5797
PRKCH	5583
CDC25B	994
RPL14	9045
ZNHIT6	54680
PUS7	54517
SIRPG	55423
GBP2	2634

## Sheet: Th2
symbol	id
CD3D	915
TRAT1	50852
GPR171	29909
CD3G	917
INPP4B	8821
GZMA	3001
TMEM200B	399474
GATA3	2625
GIMAP7	168537
MAL	4118
BCL11B	64919
ICOS	29851
NLRC3	197358
NOG	9241
S1PR1	1901
CD2	914
KRT1	3848
GIMAP5	55340
JAKMIP1	152789
SIRPG	55423
PRKCQ	5588
IL32	9235
TESPA1	9840
SKAP1	8631
PASK	23178
GCET2	257144
TRAF5	7188
UBASH3A	53347
NAP1L2	4674
ABLIM1	3983
TCF7	6932
TBC1D4	9882
TSPAN5	10098
PLD6	201164
CD96	10225
LBH	81606
FANK1	92565
RORA	6095
FBLN7	129804
FAM171A1	221061
SCML4	256380
TRPV1	7442
PSMC3IP	29893
RNF175	285533
NSUN6	221078
HTR2B	3357
FAM184B	27146
CCR8	1237
ITK	3702
LYSMD1	388695
RTKN2	219790
TMEM204	79652
TAF8	129685
ZNF662	389114
DLG5	9231
NEFL	4747
NAP1L3	4675
ST8SIA1	6489
GPR146	115330
ZNF248	57209
ZNF365	22891
TGFBR3	7049
RARRES3	5920
RNF125	54941
UNC5CL	222643
PAQR7	164091
GPRASP2	114928
DPP4	1803
ENO2	2026
MAGEE1	57692
THEMIS	387357
TC2N	123036
GSDMB	55876
AS3MT	57412
NELL2	4753
RNF144A	9781
NME9	347736
PRSS33	260429
ANK3	288
TMEM116	89894
STAMBPL1	57559
RAB37	326624
KIF3A	11127
DDX6	1656
NEIL2	252969
GIMAP6	474344
EOMES	8320
THEM4	117145
DFFB	1677
TCEA3	6920
CCDC65	85478
ACACB	32
SLA2	84174
TIGIT	201633
ZNF675	171392
PPP2R2B	5521
LEF1	51176
FLVCR1	28982
ODF2L	57489
MYB	4602
