# Supplementary material for: Data-driven analysis of immune infiltrate in a large cohort of breast cancer and its association with disease progression, ER activity, and genomic complexity
Source: Oncotarget. 2017 Jul 7;8(34):57121–33. doi: 10.18632/oncotarget.19078 (PMC5593630; doi:10.18632/oncotarget.19078)
Supplement: Supplementary file 4 [file oncotarget-08-57121-s004.xlsx]

## Sheet: Top 100 - B cell
GO biological process complete	Total - Homo sapiens	N	expected	over/under	Fold Enrichment	Adj. P-value
B cell activation (GO:0042113)	139	11	1.01	+	10.85	7.23e-05
lymphocyte activation (GO:0046649)	355	14	2.59	+	5.41	0.00356
regulation of immune system process (GO:0002682)	1445	29	10.54	+	2.75	0.00532
immune system process (GO:0002376)	2502	40	18.25	+	2.19	0.01
antigen receptor-mediated signaling pathway (GO:0050851)	239	11	1.74	+	6.31	0.0151
T cell costimulation (GO:0031295)	79	7	0.58	+	12.15	0.0191
lymphocyte costimulation (GO:0031294)	82	7	0.6	+	11.7	0.0244
peptide antigen assembly with MHC class II protein complex (GO:0002503)	4	3	0.03	+	> 100	0.0337
MHC class II protein complex assembly (GO:0002399)	4	3	0.03	+	> 100	0.0337
positive regulation of immune system process (GO:0002684)	1001	22	7.3	+	3.01	0.0351

## Sheet: Top 100 - CTL
GO biological process complete	Total - Homo sapiens	N	expected	over/under	Fold Enrichment	Adj. P-value
immune system process (GO:0002376)	2502	59	18.13	+	3.25	2.15e-13
immune response (GO:0006955)	1640	44	11.89	+	3.7	1.2e-10
SRP-dependent cotranslational protein targeting to membrane (GO:0006614)	94	14	0.68	+	20.55	1.37e-10
cotranslational protein targeting to membrane (GO:0006613)	100	14	0.72	+	19.32	3.13e-10
protein targeting to ER (GO:0045047)	103	14	0.75	+	18.75	4.65e-10
establishment of protein localization to endoplasmic reticulum (GO:0072599)	107	14	0.78	+	18.05	7.73e-10
translational initiation (GO:0006413)	146	15	1.06	+	14.18	3.03e-09
protein localization to endoplasmic reticulum (GO:0070972)	127	14	0.92	+	15.21	7.53e-09
viral process (GO:0016032)	838	29	6.07	+	4.77	2.31e-08
multi-organism cellular process (GO:0044764)	844	29	6.12	+	4.74	2.74e-08
viral transcription (GO:0019083)	113	13	0.82	+	15.87	2.99e-08
nuclear-transcribed mRNA catabolic process, nonsense-mediated decay (GO:0000184)	119	13	0.86	+	15.07	5.64e-08
viral gene expression (GO:0019080)	124	13	0.9	+	14.46	9.33e-08
symbiosis, encompassing mutualism through parasitism (GO:0044403)	889	29	6.44	+	4.5	9.5e-08
interspecies interaction between organisms (GO:0044419)	891	29	6.46	+	4.49	1e-07
cell activation (GO:0001775)	1023	31	7.41	+	4.18	1.05e-07
defense response (GO:0006952)	1182	33	8.57	+	3.85	1.76e-07
protein targeting to membrane (GO:0006612)	162	14	1.17	+	11.92	1.83e-07
regulation of immune system process (GO:0002682)	1445	36	10.47	+	3.44	4.34e-07
multi-organism metabolic process (GO:0044033)	144	13	1.04	+	12.46	5.76e-07
response to stimulus (GO:0050896)	7840	96	56.82	+	1.69	9.32e-07
lymphocyte activation (GO:0046649)	355	18	2.57	+	7	1.31e-06
leukocyte activation (GO:0045321)	878	27	6.36	+	4.24	1.98e-06
cell surface receptor signaling pathway (GO:0007166)	2217	44	16.07	+	2.74	2.9e-06
regulation of immune response (GO:0050776)	995	28	7.21	+	3.88	6.34e-06
T cell activation (GO:0042110)	226	14	1.64	+	8.55	1.31e-05
multi-organism process (GO:0051704)	2268	43	16.44	+	2.62	2.01e-05
nuclear-transcribed mRNA catabolic process (GO:0000956)	195	13	1.41	+	9.2	2.17e-05
establishment of protein localization to membrane (GO:0090150)	284	15	2.06	+	7.29	2.8e-05
establishment of protein localization to organelle (GO:0072594)	384	17	2.78	+	6.11	3.25e-05
mRNA catabolic process (GO:0006402)	208	13	1.51	+	8.62	4.63e-05
protein localization to membrane (GO:0072657)	405	17	2.94	+	5.79	7.07e-05
protein targeting (GO:0006605)	425	17	3.08	+	5.52	0.000142
RNA catabolic process (GO:0006401)	233	13	1.69	+	7.7	0.000174
viral life cycle (GO:0019058)	296	14	2.15	+	6.53	0.000371
rRNA processing (GO:0006364)	258	13	1.87	+	6.95	0.00056
immune effector process (GO:0002252)	999	25	7.24	+	3.45	0.000565
response to other organism (GO:0051707)	793	22	5.75	+	3.83	0.000666
response to external biotic stimulus (GO:0043207)	796	22	5.77	+	3.81	0.000711
peptide metabolic process (GO:0006518)	537	18	3.89	+	4.62	0.000738
positive regulation of reactive oxygen species biosynthetic process (GO:1903428)	49	7	0.36	+	19.71	0.000775
cellular amide metabolic process (GO:0043603)	682	20	4.94	+	4.05	0.00115
single-organism process (GO:0044699)	12677	122	91.88	+	1.33	0.00117
single-organism cellular process (GO:0044763)	9830	103	71.25	+	1.45	0.00137
response to biotic stimulus (GO:0009607)	830	22	6.02	+	3.66	0.00145
translation (GO:0006412)	389	15	2.82	+	5.32	0.00164
rRNA metabolic process (GO:0016072)	284	13	2.06	+	6.32	0.00166
heterocycle catabolic process (GO:0046700)	390	15	2.83	+	5.31	0.0017
cellular nitrogen compound catabolic process (GO:0044270)	393	15	2.85	+	5.27	0.00187
localization (GO:0051179)	5374	68	38.95	+	1.75	0.00224
nucleobase-containing compound catabolic process (GO:0034655)	344	14	2.49	+	5.62	0.00226
positive regulation of reactive oxygen species metabolic process (GO:2000379)	88	8	0.64	+	12.54	0.00279
peptide biosynthetic process (GO:0043043)	412	15	2.99	+	5.02	0.00337
protein localization to organelle (GO:0033365)	601	18	4.36	+	4.13	0.00378
amide biosynthetic process (GO:0043604)	477	16	3.46	+	4.63	0.00399
T cell differentiation (GO:0030217)	130	9	0.94	+	9.55	0.00484
response to stress (GO:0006950)	3262	48	23.64	+	2.03	0.00528
ribosome biogenesis (GO:0042254)	317	13	2.3	+	5.66	0.00565
positive regulation of nitric oxide biosynthetic process (GO:0045429)	42	6	0.3	+	19.71	0.0066
positive regulation of nitric oxide metabolic process (GO:1904407)	42	6	0.3	+	19.71	0.0066
regulation of reactive oxygen species biosynthetic process (GO:1903426)	70	7	0.51	+	13.8	0.00829
positive regulation of immune system process (GO:0002684)	1001	23	7.26	+	3.17	0.00876
cellular process (GO:0009987)	14892	133	107.93	+	1.23	0.00943
cellular response to organic substance (GO:0071310)	1955	34	14.17	+	2.4	0.0108
cytolysis (GO:0019835)	25	5	0.18	+	27.59	0.0112
cellular response to cytokine stimulus (GO:0071345)	651	18	4.72	+	3.81	0.0117
innate immune response (GO:0045087)	658	18	4.77	+	3.77	0.0136
response to inorganic substance (GO:0010035)	464	15	3.36	+	4.46	0.0146
aromatic compound catabolic process (GO:0019439)	405	14	2.94	+	4.77	0.0153
transport (GO:0006810)	4369	57	31.67	+	1.8	0.0156
response to cytokine (GO:0034097)	745	19	5.4	+	3.52	0.019
regulation of nitric oxide biosynthetic process (GO:0045428)	54	6	0.39	+	15.33	0.0278
positive regulation of immune response (GO:0050778)	694	18	5.03	+	3.58	0.0285
organic cyclic compound catabolic process (GO:1901361)	438	14	3.17	+	4.41	0.0373
ncRNA processing (GO:0034470)	378	13	2.74	+	4.75	0.0382
amide transport (GO:0042886)	1431	27	10.37	+	2.6	0.0383
nitrogen compound transport (GO:0071705)	1701	30	12.33	+	2.43	0.0397
establishment of localization (GO:0051234)	4499	57	32.61	+	1.75	0.0404
response to external stimulus (GO:0009605)	1800	31	13.05	+	2.38	0.0432
ribonucleoprotein complex biogenesis (GO:0022613)	448	14	3.25	+	4.31	0.0481
negative regulation of macromolecule metabolic process (GO:0010605)	2485	38	18.01	+	2.11	0.0489

## Sheet: Top 100 - Th1
GO biological process complete	Total - Homo sapiens	N	expected	over/under	Fold Enrichment	Adj. P-value
T cell activation (GO:0042110)	226	18	1.5	+	12.02	1.75e-10
immune system process (GO:0002376)	2502	50	16.58	+	3.02	1.77e-09
regulation of immune system process (GO:0002682)	1445	37	9.58	+	3.86	5.45e-09
positive regulation of immune system process (GO:0002684)	1001	30	6.63	+	4.52	2.88e-08
lymphocyte activation (GO:0046649)	355	19	2.35	+	8.08	3.17e-08
T cell differentiation (GO:0030217)	130	13	0.86	+	15.09	5.33e-08
alpha-beta T cell differentiation (GO:0046632)	49	9	0.32	+	27.71	5.48e-07
regulation of immune response (GO:0050776)	995	28	6.59	+	4.25	7.27e-07
alpha-beta T cell activation (GO:0046631)	58	9	0.38	+	23.41	2.38e-06
regulation of lymphocyte activation (GO:0051249)	462	19	3.06	+	6.2	2.63e-06
positive regulation of leukocyte activation (GO:0002696)	357	17	2.37	+	7.18	2.74e-06
regulation of leukocyte activation (GO:0002694)	521	20	3.45	+	5.79	2.82e-06
immune response (GO:0006955)	1640	35	10.87	+	3.22	3.88e-06
positive regulation of cell activation (GO:0050867)	366	17	2.43	+	7.01	3.97e-06
positive regulation of lymphocyte activation (GO:0051251)	331	16	2.19	+	7.29	7.59e-06
regulation of cell activation (GO:0050865)	555	20	3.68	+	5.44	8.27e-06
regulation of T cell activation (GO:0050863)	311	15	2.06	+	7.28	2.71e-05
lymphocyte differentiation (GO:0030098)	221	13	1.46	+	8.88	3.17e-05
regulation of leukocyte cell-cell adhesion (GO:1903037)	326	15	2.16	+	6.94	5.05e-05
positive regulation of immune response (GO:0050778)	694	21	4.6	+	4.57	6.44e-05
T cell receptor signaling pathway (GO:0050852)	152	11	1.01	+	10.92	6.56e-05
antigen receptor-mediated signaling pathway (GO:0050851)	239	13	1.58	+	8.21	7.93e-05
positive regulation of biological process (GO:0048518)	5437	67	36.04	+	1.86	0.000124
cell activation (GO:0001775)	1023	25	6.78	+	3.69	0.000143
leukocyte activation (GO:0045321)	878	23	5.82	+	3.95	0.000165
positive regulation of T cell activation (GO:0050870)	214	12	1.42	+	8.46	0.000217
positive regulation of leukocyte cell-cell adhesion (GO:1903039)	223	12	1.48	+	8.12	0.000339
positive regulation of response to stimulus (GO:0048584)	2090	36	13.85	+	2.6	0.000565
defense response (GO:0006952)	1182	26	7.83	+	3.32	0.000573
regulation of cell-cell adhesion (GO:0022407)	400	15	2.65	+	5.66	0.000718
adaptive immune response (GO:0002250)	401	15	2.66	+	5.64	0.000741
regulation of cytokine production (GO:0001817)	592	18	3.92	+	4.59	0.000779
immune system development (GO:0002520)	596	18	3.95	+	4.56	0.000861
leukocyte differentiation (GO:0002521)	302	13	2	+	6.49	0.00117
positive regulation of cell-cell adhesion (GO:0022409)	253	12	1.68	+	7.16	0.0013
positive regulation of cellular process (GO:0048522)	4889	60	32.4	+	1.85	0.00159
hematopoietic or lymphoid organ development (GO:0048534)	565	17	3.74	+	4.54	0.00211
hemopoiesis (GO:0030097)	518	16	3.43	+	4.66	0.00347
regulation of cell adhesion (GO:0030155)	656	18	4.35	+	4.14	0.00347
positive regulation of cell adhesion (GO:0045785)	395	14	2.62	+	5.35	0.00387
alpha-beta T cell differentiation involved in immune response (GO:0002293)	27	5	0.18	+	27.94	0.0104
alpha-beta T cell activation involved in immune response (GO:0002287)	27	5	0.18	+	27.94	0.0104
immune response-regulating cell surface receptor signaling pathway (GO:0002768)	430	14	2.85	+	4.91	0.0104
positive regulation of cytokine production (GO:0001819)	380	13	2.52	+	5.16	0.0149
regulation of response to stimulus (GO:0048583)	3756	48	24.89	+	1.93	0.018
T cell differentiation involved in immune response (GO:0002292)	31	5	0.21	+	24.34	0.0204
cytokine production (GO:0001816)	129	8	0.85	+	9.36	0.0239
immune response-activating cell surface receptor signaling pathway (GO:0002429)	399	13	2.64	+	4.92	0.0253
CD4-positive, alpha-beta T cell differentiation (GO:0043367)	33	5	0.22	+	22.86	0.0276
CD4-positive, alpha-beta T cell activation (GO:0035710)	36	5	0.24	+	20.96	0.0419
response to stimulus (GO:0050896)	7840	78	51.96	+	1.5	0.0477

## Sheet: Top 100 - Th2
GO biological process complete	Total - Homo sapiens	N	expected	over/under	Fold Enrichment	Adj. P-value
T cell activation (GO:0042110)	226	15	1.4	+	10.71	1.37e-07
lymphocyte activation (GO:0046649)	355	16	2.2	+	7.27	7.55e-06
regulation of immune system process (GO:0002682)	1445	31	8.96	+	3.46	7.6e-06
T cell differentiation (GO:0030217)	130	10	0.81	+	12.41	9.62e-05
alpha-beta T cell differentiation (GO:0046632)	49	7	0.3	+	23.05	0.000265
immune system process (GO:0002376)	2502	39	15.51	+	2.51	0.000265
positive regulation of cell-cell adhesion (GO:0022409)	253	12	1.57	+	7.65	0.000622
alpha-beta T cell activation (GO:0046631)	58	7	0.36	+	19.47	0.000823
regulation of leukocyte activation (GO:0002694)	521	16	3.23	+	4.95	0.00148
regulation of lymphocyte activation (GO:0051249)	462	15	2.86	+	5.24	0.00184
regulation of cell-cell adhesion (GO:0022407)	400	14	2.48	+	5.65	0.00197
positive regulation of immune system process (GO:0002684)	1001	22	6.2	+	3.55	0.00209
antigen receptor-mediated signaling pathway (GO:0050851)	239	11	1.48	+	7.42	0.00299
regulation of cell activation (GO:0050865)	555	16	3.44	+	4.65	0.00342
positive regulation of leukocyte activation (GO:0002696)	357	13	2.21	+	5.87	0.0035
leukocyte activation (GO:0045321)	878	20	5.44	+	3.67	0.00454
positive regulation of cell activation (GO:0050867)	366	13	2.27	+	5.73	0.00461
T cell receptor signaling pathway (GO:0050852)	152	9	0.94	+	9.55	0.00468
regulation of T cell activation (GO:0050863)	311	12	1.93	+	6.22	0.00548
regulation of immune response (GO:0050776)	995	21	6.17	+	3.4	0.00777
regulation of leukocyte cell-cell adhesion (GO:1903037)	326	12	2.02	+	5.94	0.00892
positive regulation of T cell activation (GO:0050870)	214	10	1.33	+	7.54	0.00908
positive regulation of lymphocyte activation (GO:0051251)	331	12	2.05	+	5.85	0.0104
positive regulation of cell adhesion (GO:0045785)	395	13	2.45	+	5.31	0.0107
cell activation (GO:0001775)	1023	21	6.34	+	3.31	0.0121
lymphocyte differentiation (GO:0030098)	221	10	1.37	+	7.3	0.0121
positive regulation of leukocyte cell-cell adhesion (GO:1903039)	223	10	1.38	+	7.23	0.0131
regulation of cell adhesion (GO:0030155)	656	16	4.07	+	3.93	0.0294
regulation of multicellular organismal process (GO:0051239)	2679	36	16.61	+	2.17	0.0378
somatic diversification of T cell receptor genes (GO:0002568)	5	3	0.03	+	96.79	0.0402
T cell receptor V(D)J recombination (GO:0033153)	5	3	0.03	+	96.79	0.0402
somatic recombination of T cell receptor gene segments (GO:0002681)	5	3	0.03	+	96.79	0.0402
